# Supplementary material for: Linking pangenomes and metagenomes: the Prochlorococcus metapangenome
Source: PeerJ. 2018 Jan 25;6:e4320. doi: 10.7717/peerj.4320 (PMC5804319; doi:10.7717/peerj.4320)
Supplement: Table S1 — Summary of 31 Prochlorococcus genomes and 93 metagenomes from the TARA Oceans project. [file peerj-06-4320-s004.xlsx]

## Sheet: Genomes
Supplementary Table 1
	31 isolate genomes
	Samples	Name	Isolation	Depth (m)	Chl b/a2 ratio	Strain origin	GenBank accession no.	Clade	Sub-Clade	Total length	GC content	Number of genes	Average gene length
	AS9601	AS9601	Arabian Sea	50	0.34	R. Olson and A. Shalapyonok	AF397677	HL_II	HL_II-HIGH	1669886	0.313215	1869	810.957
	CCMP1375	SS120d	Sargasso Sea	120	1.41	MIT	AF397701	LL_II	NA	1751080	0.364421	1826	846.307
	EQPAC1	EQPAC1	Pacific Ocean	30	ND	Roscoff Culture Collection	GCA_000759875.1	HL_I	NA	1654739	0.307872	1892	786.455
	GP2	GP2	West Pacific	150	0.32	A. Shimada	AF397678	HL_II	HL_II-MEDIUM	1624310	0.311645	1825	806.873
	LG	LG	Sargasso Sea	120	ND	MIT, B. Palenik	AF397697	LL_II	NA	1754063	0.364342	1840	841.272
	MED4	MED4	Mediterranean Sea	5	0.2	MIT	AF397673	HL_I	NA	1657990	0.307992	1891	788.908
	MIT9107	MIT9107	South Pacific	25	0.34	MIT	AF397679	HL_II	HL_II-LOW	1699937	0.310187	1924	788.875
	MIT9116	MIT9116	South Pacific	25	0.31	MIT	AF397680	HL_II	HL_II-LOW	1685398	0.310104	1914	786.519
	MIT9123	MIT9123	South Pacific	25	0.34	MIT	AF397681	HL_II	HL_II-LOW	1697748	0.310193	1931	785.16
	MIT9201	MIT9201	South Pacific	0	0.27	MIT	AF397682	HL_II	HL_II-MEDIUM	1672416	0.312844	1907	790.483
	MIT9202	MIT9202	South Pacific	79	0.31	MIT	AF397683	HL_II	HL_II-MEDIUM	1691453	0.310966	1918	789.31
	MIT9211	MIT9211	Equatorial Pacific	83	1.37	MIT	AF397702	LL_III	NA	1688963	0.380095	1740	860.171
	MIT9215	MIT9215	Equatorial Pacific	0	0.3	MIT	AF397684	HL_II	HL_II-MEDIUM	1738790	0.31145	1951	797.434
	MIT9301	MIT9301	Sargasso Sea	90	0.42	MIT	AF397685	HL_II	HL_II-HIGH	1641879	0.313399	1846	805.771
	MIT9302	MIT9302	Sargasso Sea	100	0.51	MIT	AF397686	HL_II	HL_II-MEDIUM	1745343	0.311209	1957	796.662
	MIT9303	MIT9303	Sargasso Sea	100	0.97	MIT	AF397703	LL_IV	NA	2682675	0.500076	2715	823.159
	MIT9311	MIT9311	Gulf Stream	135	0.47	MIT	AF397687	HL_II	HL_II-MEDIUM	1711064	0.312069	1921	801.35
	MIT9312	MIT9312	Gulf Stream	135	0.34	MIT	AF397688	HL_II	HL_II-MEDIUM	1709204	0.312105	1900	809.623
	MIT9313	MIT9313	Gulf Stream	135	0.91	MIT	AF397704	LL_IV	NA	2410873	0.507398	2556	788.144
	MIT9314	MIT9314	Gulf Stream	180	0.28	MIT	AF397689	HL_II	HL_II-HIGH	1690556	0.311843	1924	793.957
	MIT9321	MIT9321	Equatorial Pacific	50	0.27	MIT	AF397690	HL_II	HL_II-MEDIUM	1658664	0.311955	1884	797.102
	MIT9322	MIT9322	Equatorial Pacific	0	0.28	MIT	AF397691	HL_II	HL_II-MEDIUM	1657550	0.312079	1881	797.55
	MIT9401	MIT9401	Sargasso Sea	0	0.34	MIT	AF397692	HL_II	HL_II-MEDIUM	1666808	0.31211	1893	796.748
	MIT9515	MIT9515	Equatorial Pacific	15	0.24	MIT	AF397675	HL_I	NA	1704176	0.307942	1871	807.05
	NATL1A	NATL1A	North Atlantic	30	0.77	F. Partensky	AF397694	LL_I	NA	1864731	0.349793	2030	789.242
	NATL2A	NATL2A	North Atlantic	10	0.97	F. Partensky	AF397695	LL_I	NA	1842899	0.35123	1991	797.331
	PAC1	PAC1	Tropical Pacific	100	ND	L. Campbell	AF397696	LL_I	NA	1841163	0.350879	2059	766.808
	SB	SB	West Pacific	40	0.32	A. Shimada	AF397693	HL_II	HL_II-HIGH	1669823	0.315015	1855	815.486
	SS2	SS2d	Sargasso Sea	120	ND	MIT	AF397698	LL_II	NA	1752772	0.364358	1844	838.78
	SS35	SS35d	Sargasso Sea	120	ND	MIT	AF397699	LL_II	NA	1751015	0.364395	1835	842.325
	SS51	SS51d	Sargasso Sea	120	ND	MIT	AF397700	LL_II	NA	1746977	0.364325	1833	840.319
	74 single cell genomes (minimum length >1Mbp) by Kashtan et al. (2014)
	SAG	percent_completion	percent_redundancy	total_length	NCBI Project accession
	JFMZ01	91.37	2.16	1625274	PRJNA238916
	JFLW01	95.68	1.44	1620137	PRJNA238916
	JFLN01	96.4	1.44	1606813	PRJNA238916
	JFLQ01	94.24	1.44	1601052	PRJNA238916
	JFMR01	94.96	2.16	1589855	PRJNA238916
	JFLE01	83.45	5.04	1577546	PRJNA238916
	JFLX01	97.84	1.44	1569355	PRJNA238916
	JFNX01	93.53	2.88	1555095	PRJNA238916
	JFLJ01	94.96	0.72	1531686	PRJNA238916
	JFLG01	85.61	1.44	1530056	PRJNA238916
	JFLA01	91.37	2.88	1517745	PRJNA238916
	JFOD01	95.68	2.88	1516364	PRJNA238916
	JFLO01	93.53	1.44	1511453	PRJNA238916
	JFNZ01	84.89	4.32	1482919	PRJNA238916
	JFLM01	92.09	2.88	1480309	PRJNA238916
	JFMO01	86.33	1.44	1477228	PRJNA238916
	JFLB01	89.21	5.76	1476938	PRJNA238916
	JFMM01	92.81	1.44	1476136	PRJNA238916
	JFML01	95.68	2.16	1472540	PRJNA238916
	JFNG01	89.21	4.32	1469993	PRJNA238916
	JFLC01	89.93	8.63	1464890	PRJNA238916
	JFLL01	92.09	3.6	1464296	PRJNA238916
	JFMX01	93.53	1.44	1460426	PRJNA238916
	JFMG01	94.24	1.44	1453964	PRJNA238916
	JFNU01	95.68	1.44	1453628	PRJNA238916
	JFLU01	92.09	0.72	1452952	PRJNA238916
	JFLF01	89.21	4.32	1448089	PRJNA238916
	JFMC01	94.24	1.44	1439938	PRJNA238916
	JFLY01	87.05	2.88	1434396	PRJNA238916
	JFMY01	92.09	2.88	1432254	PRJNA238916
	JFNN01	91.37	1.44	1431706	PRJNA238916
	JFNQ01	90.65	5.04	1430675	PRJNA238916
	JFMV01	89.93	0.72	1412289	PRJNA238916
	JFNK01	93.53	1.44	1409853	PRJNA238916
	JFNF01	84.17	2.88	1405162	PRJNA238916
	JFMJ01	92.09	2.88	1401752	PRJNA238916
	JFMP01	90.65	3.6	1398815	PRJNA238916
	JFNE01	83.45	5.04	1382477	PRJNA238916
	JFLI01	79.86	0.72	1378439	PRJNA238916
	JFME01	93.53	2.16	1378315	PRJNA238916
	JFNA01	88.49	2.88	1372698	PRJNA238916
	JFND01	92.09	4.32	1368538	PRJNA238916
	JFNJ01	83.45	4.32	1366174	PRJNA238916
	JFNT01	91.37	3.6	1353699	PRJNA238916
	JFMT01	77.7	2.88	1348564	PRJNA238916
	JFLP01	87.05	1.44	1338231	PRJNA238916
	JFNC01	94.24	1.44	1327384	PRJNA238916
	JFKQ01	73.38	2.16	1318926	PRJNA238916
	JFNM01	87.05	5.04	1310233	PRJNA238916
	JFLS01	84.89	0.72	1305644	PRJNA238916
	JFNO01	68.35	3.6	1284446	PRJNA238916
	JFKT01	48.92	1.44	1271232	PRJNA238916
	JFNP01	89.21	1.44	1264472	PRJNA238916
	JFMN01	56.12	2.88	1236607	PRJNA238916
	JFLT01	92.09	0.72	1227854	PRJNA238916
	JFNL01	85.61	2.88	1218085	PRJNA238916
	JFMA01	76.98	3.6	1192256	PRJNA238916
	JFKY01	74.82	4.32	1190525	PRJNA238916
	JFLD01	70.5	0.72	1183086	PRJNA238916
	JFKW01	50.36	0.72	1170831	PRJNA238916
	JFNW01	73.38	4.32	1160544	PRJNA238916
	JFNH01	73.38	0	1149563	PRJNA238916
	JFKX01	53.96	1.44	1148291	PRJNA238916
	JFLH01	79.14	2.88	1144506	PRJNA238916
	JFOA01	38.13	0	1142710	PRJNA238916
	JFNS01	73.38	0.72	1136820	PRJNA238916
	JFKR01	56.83	2.88	1133453	PRJNA238916
	JFKU01	57.55	3.6	1108552	PRJNA238916
	JFKN01	68.35	1.44	1107739	PRJNA238916
	JFLK01	27.34	0	1104134	PRJNA238916
	JFMD01	68.35	5.04	1097829	PRJNA238916
	JFMQ01	72.66	3.6	1054292	PRJNA238916
	JFMI01	75.54	1.44	1020798	PRJNA238916
	JFNR01	59.71	2.16	1019838	PRJNA238916
	Remaining single cell genomes (minimum length <1Mbp) by Kashtan et al. (2014)
	Note that these genomes were not used in this study due to their low completion
	JFMB01	61.15	1.44	986037	PRJNA238916
	JFMF01	50.36	1.44	977410	PRJNA238916
	JFKZ01	33.81	0.72	977191	PRJNA238916
	JFNY01	56.83	7.19	966833	PRJNA238916
	JFLR01	71.22	0.72	951023	PRJNA238916
	JFMU01	34.53	0	949651	PRJNA238916
	JFKP01	54.68	0.72	934681	PRJNA238916
	JFMW01	50.36	2.88	907618	PRJNA238916
	JFLZ01	55.4	2.88	901033	PRJNA238916
	JFOE01	61.87	4.32	895440	PRJNA238916
	JFMS01	63.31	0	860969	PRJNA238916
	JFOC01	65.47	4.32	830606	PRJNA238916
	JFNI01	27.34	0	698939	PRJNA238916
	JFMK01	27.34	0	675744	PRJNA238916
	JFOB01	28.78	0.72	621899	PRJNA238916
	JFKV01	18.71	0	579043	PRJNA238916
	JFMH01	38.13	2.88	552203	PRJNA238916
	JFKS01	32.37	0	489145	PRJNA238916
	JFKO01	39.57	2.88	469441	PRJNA238916
	JFNV01	9.35	0	400975	PRJNA238916
	JFLV01	38.85	2.16	370192	PRJNA238916

## Sheet: Metagenomes
Supplementary Table 1
	Sample Id	Number of sequencing pairs	Number of QC sequencing pairs	NCBI Biosample	Location	Project	Depth (m)	Depth Id	Size fractionnation (um)	Year	Month	Day	Latitude	Longitude
	ANE 004 05M	202168446	184535177	SAMEA2619376	Atlantic Ocean (North East)	TARA Oceans	10	SRF	0.22-1.6	2009	9	15	36.5533	-6.56683
	ANE 004 40M	238146548	211851937	SAMEA2619399	Atlantic Ocean (North East)	TARA Oceans	38.689	DCM	0.22-1.6	2009	9	15	36.573	-6.53867
	ANE 150 05M	193884779	174174635	SAMEA2623808	Atlantic Ocean (North East)	TARA Oceans	5.53017	SRF	0.22-3	2012	3	5	35.907	-37.261
	ANE 150 40M	182027367	166816431	SAMEA2623826	Atlantic Ocean (North East)	TARA Oceans	39.7792	DCM	0.22-3	2012	3	5	35.7512	-37.0512
	ANE 151 05M	198143365	177719925	SAMEA2623850	Atlantic Ocean (North East)	TARA Oceans	5.40208	SRF	0.22-3	2012	3	9	36.1558	-29.0089
	ANE 151 80M	184769144	167256643	SAMEA2623868	Atlantic Ocean (North East)	TARA Oceans	77.5699	DCM	0.22-3	2012	3	9	36.1944	-28.8829
	ANE 152 05M	164620027	154165928	SAMEA2623886	Atlantic Ocean (North East)	TARA Oceans	5.41367	SRF	0.22-3	2012	3	19	43.6876	-16.8515
	ANW 141 05M	171199015	161109098	SAMEA2623446	Atlantic Ocean (North West)	TARA Oceans	5.43167	SRF	0.22-3	2011	12	30	9.84907	-80.0384
	ANW 142 05M	157141812	148931622	SAMEA2623463	Atlantic Ocean (North West)	TARA Oceans	5.443	SRF	0.22-3	2012	1	9	25.5101	-88.383
	ANW 145 05M	176015464	164887873	SAMEA2623627	Atlantic Ocean (North West)	TARA Oceans	5.52908	SRF	0.22-3	2012	2	2	39.2302	-70.0325
	ANW 146 05M	169471567	159790673	SAMEA2623673	Atlantic Ocean (North West)	TARA Oceans	11.6915	SRF	0.22-3	2012	2	15	34.6775	-71.3023
	ANW 148 05M	173119198	159232942	SAMEA2623734	Atlantic Ocean (North West)	TARA Oceans	6.0535	SRF	0.22-3	2012	2	24	31.6962	-64.2472
	ANW 149 05M	178945938	163833487	SAMEA2623774	Atlantic Ocean (North West)	TARA Oceans	5.53067	SRF	0.22-3	2012	3	1	34.0964	-49.8906
	ASE 66 05M	160365680	128766544	SAMEA2620929	Atlantic Ocean (South East)	TARA Oceans	5.39475	SRF	0.22-3	2010	7	15	-34.9363	17.9366
	ASE 66 30M	74927909	69338333	SAMEA2620950	Atlantic Ocean (South East)	TARA Oceans	28.633	DCM	0.22-3	2010	7	15	-34.8933	18.073
	ASE 67 05M	78657375	74292359	SAMEA2620970	Atlantic Ocean (South East)	TARA Oceans	5.45358	SRF	0.22-3	2010	9	7	-32.2315	17.7083
	ASE 68 05M	147030525	123853925	SAMEA2621013	Atlantic Ocean (South East)	TARA Oceans	5.42742	SRF	0.22-3	2010	9	14	-31.0302	4.68787
	ASE 68 50M	131371862	110709609	SAMEA2621037	Atlantic Ocean (South East)	TARA Oceans	40.2689	DCM	0.22-3	2010	9	14	-31.0302	4.68787
	ASE 70 05M	131377324	107588246	SAMEA2621066	Atlantic Ocean (South East)	TARA Oceans	5.39667	SRF	0.22-3	2010	9	21	-20.4368	-3.18585
	ASW 72 05M	210038834	192904908	SAMEA2621132	Atlantic Ocean (South West)	TARA Oceans	5.8434	SRF	0.22-3	2010	10	5	-8.77637	-17.9127
	ASW 72 100M	163810639	150772650	SAMEA2621155	Atlantic Ocean (South West)	TARA Oceans	95.4033	DCM	0.22-3	2010	10	5	-8.70258	-17.9398
	ASW 76 05M	230862644	198367593	SAMEA2621198	Atlantic Ocean (South West)	TARA Oceans	5.46125	SRF	0.22-3	2010	10	16	-20.9406	-35.196
	ASW 78 05M	237321718	210418876	SAMEA2621254	Atlantic Ocean (South West)	TARA Oceans	5.5735	SRF	0.22-3	2010	11	4	-30.1381	-43.29
	ASW 82 05M	134447282	126027308	SAMEA2621401	Atlantic Ocean (South West)	TARA Oceans	5.48033	SRF	0.22-3	2010	12	6	-47.1847	-58.295
	ASW 82 40M	222110286	204045433	SAMEA2621423	Atlantic Ocean (South West)	TARA Oceans	41.7669	DCM	0.22-3	2010	12	6	-47.2129	-58.0594
	ION 36 05M	125582958	115835461	SAMEA2619927	Indian Ocean (North)	TARA Oceans	5.47242	SRF	0.22-1.6	2010	3	12	20.8183	63.5046
	ION 36 17M	201050825	185733267	SAMEA2619952	Indian Ocean (North)	TARA Oceans	17.3917	DCM	0.22-1.6	2010	3	12	20.8176	63.5121
	ION 38 05M	130920132	117679280	SAMEA2620000	Indian Ocean (North)	TARA Oceans	5.45433	SRF	0.1-0.22	2010	3	15	19.0386	64.4937
	ION 38 25M	209843333	173872925	SAMEA2620021	Indian Ocean (North)	TARA Oceans	25.3365	DCM	0.22-1.6	2010	3	15	19.0258	64.6227
	ION 39 25M	169022446	159412842	SAMEA2620081	Indian Ocean (North)	TARA Oceans	25.3126	DCM	0.22-1.6	2010	3	18	18.5702	66.4861
	ION 41 05M	220252033	204303488	SAMEA2620194	Indian Ocean (North)	TARA Oceans	5.48592	SRF	0.1-0.22	2010	3	30	14.5954	69.981
	ION 41 60M	231699645	208618571	SAMEA2620217	Indian Ocean (North)	TARA Oceans	58.151	DCM	0.22-1.6	2010	3	30	14.56	70.0117
	ION 42 05M	200861532	180677310	SAMEA2620230	Indian Ocean (North)	TARA Oceans	5.41783	SRF	0.22-1.6	2010	4	4	6.03133	73.8941
	ION 42 80M	215019897	192312083	SAMEA2620259	Indian Ocean (North)	TARA Oceans	79.0212	DCM	0.22-1.6	2010	4	4	5.99968	73.9015
	ION 45 05M	195519241	185301437	SAMEA2620339	Indian Ocean (North)	TARA Oceans	5.47558	SRF	0.22-1.6	2010	4	13	0.004567	71.644
	ION 48 05M	249646209	226080809	SAMEA2620404	Indian Ocean (North)	TARA Oceans	5.43733	SRF	0.22-1.6	2010	4	19	-9.39212	66.4236
	IOS 52 05M	202283992	187291556	SAMEA2620542	Indian Ocean (South)	TARA Oceans	5.53958	SRF	0.22-1.6	2010	5	17	-16.957	53.9852
	IOS 52 75M	194473583	180129647	SAMEA2620570	Indian Ocean (South)	TARA Oceans	79.0177	DCM	0.22-1.6	2010	5	17	-16.9598	54.0134
	IOS 56 05M	162387844	155153486	SAMEA2620651	Indian Ocean (South)	TARA Oceans	5.46283	SRF	0.22-3	2010	6	26	-15.3379	43.2948
	IOS 57 05M	168192870	159888236	SAMEA2620672	Indian Ocean (South)	TARA Oceans	5.56225	SRF	0.22-3	2010	6	27	-17.0238	42.7415
	IOS 58 66M	168855931	157754314	SAMEA2620734	Indian Ocean (South)	TARA Oceans	67.0711	DCM	0.22-3	2010	6	29	-17.3189	42.2853
	IOS 62 05M	145714747	140649515	SAMEA2620756	Indian Ocean (South)	TARA Oceans	5.42992	SRF	0.22-3	2010	7	2	-21.3753	39.5633
	IOS 64 05M	230323899	215719049	SAMEA2620786	Indian Ocean (South)	TARA Oceans	5.49492	SRF	0.22-3	2010	7	7	-29.5022	37.9904
	IOS 64 65M	205189498	186912485	SAMEA2620828	Indian Ocean (South)	TARA Oceans	63.6355	DCM	0.22-3	2010	7	8	-29.5436	37.9356
	IOS 65 05M	145100047	119319836	SAMEA2620855	Indian Ocean (South)	TARA Oceans	5.9038	SRF	0.22-3	2010	7	12	-35.1889	26.289
	IOS 65 30M	216783228	199804520	SAMEA2620890	Indian Ocean (South)	TARA Oceans	28.6815	DCM	0.22-3	2010	7	12	-35.2468	26.3096
	MED 18 05M	207488154	185051872	SAMEA2619667	Mediterranean Sea	TARA Oceans	5.42567	SRF	0.22-1.6	2009	11	2	35.7577	14.2609
	MED 18 60M	204010591	181043056	SAMEA2619678	Mediterranean Sea	TARA Oceans	61.635	DCM	0.22-1.6	2009	11	2	35.7606	14.2522
	MED 23 05M	74783005	65438469	SAMEA2591084	Mediterranean Sea	TARA Oceans	5.47283	SRF	0.22-1.6	2009	11	18	42.2054	17.714
	MED 25 05M	228780211	204497785	SAMEA2619766	Mediterranean Sea	TARA Oceans	5.516	SRF	0.22-1.6	2009	11	23	39.3877	19.391
	MED 25 50M	193313908	178792412	SAMEA2619782	Mediterranean Sea	TARA Oceans	51.6951	DCM	0.22-1.6	2009	11	23	39.4085	19.3807
	MED 30 05M	239392791	222536191	SAMEA2591108	Mediterranean Sea	TARA Oceans	5.3955	SRF	0.22-1.6	2009	12	15	33.9179	32.8944
	MED 30 70M	157823204	150115341	SAMEA2591122	Mediterranean Sea	TARA Oceans	69.0713	DCM	0.22-1.6	2009	12	15	33.9253	32.7741
	PON 132 05M	166713789	157339296	SAMEA2623059	Pacific Ocean (North)	TARA Oceans	5.45342	SRF	0.22-3	2011	10	4	31.5206	-158.998
	PON 133 05M	269556882	241270531	SAMEA2623116	Pacific Ocean (North)	TARA Oceans	5.4605	SRF	0.22-3	2011	10	18	35.4068	-127.743
	PON 133 45M	179642130	166437015	SAMEA2623135	Pacific Ocean (North)	TARA Oceans	47.2148	DCM	0.22-3	2011	10	19	35.4171	-127.695
	PON 137 05M	185571189	172429037	SAMEA2623275	Pacific Ocean (North)	TARA Oceans	5.37067	SRF	0.22-3	2011	12	2	14.2022	-116.629
	PON 137 40M	192535521	183983234	SAMEA2623295	Pacific Ocean (North)	TARA Oceans	44.1742	DCM	0.22-3	2011	12	2	14.1749	-116.707
	PON 138 05M	171139183	161149347	SAMEA2623350	Pacific Ocean (North)	TARA Oceans	5.35292	SRF	0.22-3	2011	12	10	6.3332	-102.943
	PON 138 60M	195911486	180638151	SAMEA2623370	Pacific Ocean (North)	TARA Oceans	58.103	DCM	0.22-3	2011	12	11	6.33698	-102.98
	PON 140 05M	185167291	172959746	SAMEA2623426	Pacific Ocean (North)	TARA Oceans	5.41025	SRF	0.22-3	2011	12	21	7.41172	-79.3026
	PSE 100 05M	186567128	178806708	SAMEA2622097	Pacific Ocean (South East)	TARA Oceans	5.479	SRF	0.22-3	2011	4	15	-12.9945	-95.9855
	PSE 100 50M	170541918	160202146	SAMEA2622119	Pacific Ocean (South East)	TARA Oceans	57.6225	DCM	0.22-3	2011	4	15	-12.9945	-95.9855
	PSE 102 05M	168946455	159774738	SAMEA2622173	Pacific Ocean (South East)	TARA Oceans	5.4785	SRF	0.22-3	2011	4	21	-5.25233	-85.161
	PSE 102 40M	204588052	194489634	SAMEA2622219	Pacific Ocean (South East)	TARA Oceans	45.659	DCM	0.22-3	2011	4	22	-5.26967	-85.2287
	PSE 109 05M	186059482	173906475	SAMEA2622316	Pacific Ocean (South East)	TARA Oceans	5.40058	SRF	0.22-3	2011	5	12	1.99282	-84.5766
	PSE 109 30M	170004329	161900698	SAMEA2622336	Pacific Ocean (South East)	TARA Oceans	29.8068	DCM	0.22-3	2011	5	13	2.07667	-84.5203
	PSE 110 05M	160898544	152406691	SAMEA2622376	Pacific Ocean (South East)	TARA Oceans	5.46492	SRF	0.22-3	2011	5	21	-2.009	-84.5897
	PSE 110 50M	211750391	191740452	SAMEA2622402	Pacific Ocean (South East)	TARA Oceans	48.6913	DCM	0.22-3	2011	5	21	-1.83782	-84.6323
	PSE 111 05M	190182767	176459274	SAMEA2622452	Pacific Ocean (South East)	TARA Oceans	5.8897	SRF	0.22-3	2011	5	31	-16.9604	-100.63
	PSE 111 90M	187063957	173792479	SAMEA2622478	Pacific Ocean (South East)	TARA Oceans	88.9896	DCM	0.22-3	2011	5	31	-16.9619	-100.696
	PSE 93 05M	137491742	133182810	SAMEA2621779	Pacific Ocean (South East)	TARA Oceans	5.33183	SRF	0.22-3	2011	3	12	-34.0487	-73.0843
	PSE 93 35M	169305863	156224214	SAMEA2621812	Pacific Ocean (South East)	TARA Oceans	33.7675	DCM	0.22-3	2011	3	12	-33.8792	-73.0465
	PSE 94 05M	230009431	216238865	SAMEA2621839	Pacific Ocean (South East)	TARA Oceans	5.43008	SRF	0.22-3	2011	3	18	-32.7848	-87.0852
	PSE 96 05M	188910040	177958391	SAMEA2621859	Pacific Ocean (South East)	TARA Oceans	5.51125	SRF	0.22-3	2011	3	24	-29.7238	-101.16
	PSE 98 05M	126571370	119525182	SAMEA2621990	Pacific Ocean (South East)	TARA Oceans	5.55817	SRF	0.22-3	2011	4	3	-25.8252	-111.776
	PSE 99 05M	169274791	139771207	SAMEA2622074	Pacific Ocean (South East)	TARA Oceans	5.39817	SRF	0.22-3	2011	4	9	-21.1465	-104.793
	PSW 112 05M	199504187	183825084	SAMEA2622518	Pacific Ocean (South West)	TARA Oceans	5.43925	SRF	0.22-3	2011	6	14	-23.281	-129.395
	PSW 122 05M	139190159	133142079	SAMEA2622652	Pacific Ocean (South West)	TARA Oceans	5.8596	SRF	0.22-3	2011	7	26	-8.98992	-139.213
	PSW 123 05M	171142153	160447865	SAMEA2622710	Pacific Ocean (South West)	TARA Oceans	5.53792	SRF	0.22-3	2011	7	31	-8.90655	-140.284
	PSW 124 05M	184209882	176765172	SAMEA2622759	Pacific Ocean (South West)	TARA Oceans	9.8985	SRF	0.22-3	2011	8	5	-9.10966	-140.576
	PSW 125 05M	164252574	157449184	SAMEA2622817	Pacific Ocean (South West)	TARA Oceans	5.45642	SRF	0.22-3	2011	8	8	-8.91113	-142.557
	PSW 128 05M	153192261	125277547	SAMEA2622901	Pacific Ocean (South West)	TARA Oceans	5.4465	SRF	0.22-3	2011	9	4	-0.000383	-153.679
	PSW 128 40M	148907935	142551731	SAMEA2622923	Pacific Ocean (South West)	TARA Oceans	41.6574	DCM	0.22-3	2011	9	4	0.000467	-153.675
	RED 31 05M	200875762	179887395	SAMEA2619802	Red Sea	TARA Oceans	5.43008	SRF	0.22-1.6	2010	1	9	27.155	34.83
	RED 32 05M	176489756	169546486	SAMEA2619818	Red Sea	TARA Oceans	5.42533	SRF	0.22-1.6	2010	1	11	23.36	37.2183
	RED 32 80M	197011370	181509024	SAMEA2619840	Red Sea	TARA Oceans	85.4737	DCM	0.22-1.6	2010	1	11	23.38	37.2917
	RED 33 05M	127535172	115924494	SAMEA2619857	Red Sea	TARA Oceans	5.374	SRF	0.22-1.6	2010	1	13	21.98	38.235
	RED 34 05M	120654212	111236295	SAMEA2619879	Red Sea	TARA Oceans	5.42733	SRF	0.22-1.6	2010	1	20	18.3967	39.8767
	RED 34 60M	224708079	205417117	SAMEA2619907	Red Sea	TARA Oceans	60.1309	DCM	0.22-1.6	2010	1	20	18.3983	39.8617
	SOC 84 05M	221165348	204696214	SAMEA2621487	Southern Ocean	TARA Oceans	5.9026	SRF	0.22-3	2011	1	3	-60.2324	-60.6451
	SOC 85 05M	200850545	169641632	SAMEA2621509	Southern Ocean	TARA Oceans	5.9412	SRF	0.22-3	2011	1	6	-62.0349	-49.5383
	SOC 85 90M	218489282	196949989	SAMEA2621536	Southern Ocean	TARA Oceans	87.4383	DCM	0.22-3	2011	1	6	-62.2437	-49.1827
