# Supplementary material for: Linking pangenomes and metagenomes: the Prochlorococcus metapangenome
Source: PeerJ. 2018 Jan 25;6:e4320. doi: 10.7717/peerj.4320 (PMC5804319; doi:10.7717/peerj.4320)
Supplement: Table S5 — Summary of the environmental connectivity of functions identified in the 31 Prochlorococcus isolates. The table also links the environmental connectivity of functions to the different clades of Prochlorococcus. [file peerj-06-4320-s008.xlsx]

## Sheet: Percentage of EDGs in functions
Supplemental table S5
	Environmental connectivity of functions detected in the Prochlorococcus cultivar genomes
	EGGNOG_BACT	ECG	EAG	NA	SUM ECGs and EAGs	Percentage EAG over ECG	Note
	Leucine_rich_repeat_variant	0	0	15	0	NA
	d-lactate_dehydrogenase	0	0	6	0	NA
	PucC_protein	0	0	6	0	NA
	Metallo-beta-lactamase_superfamily_hydrolase	0	0	6	0	NA
	HTH_LUXR	0	0	6	0	NA
	Gamma-glutamyltransferase	0	0	6	0	NA
	virion_core_protein_(Lumpy_skin_disease	0	0	5	0	NA
	type_I_restriction-modification	0	0	5	0	NA
	methylase	0	0	5	0	NA
	heme_oxygenase	0	0	5	0	NA
	gtra_family	0	0	5	0	NA
	growth	0	0	5	0	NA
	YeeC-like_protein	0	0	5	0	NA
	Restriction_modification_system_DNA_(Specificity	0	0	5	0	NA
	Peptidase_family_M50	0	0	5	0	NA
	One_of_two_assembly_initiator_proteins,_it_binds_directly_to_the_5'-end_of_the_23S_rRNA,_where_it_nucleates_assembly_of_the_50S_subunit_(By_similarity)	0	0	5	0	NA
	Glucose-6-phosphate_dehydrogenase_subunit	0	0	5	0	NA
	DNA_polymerase_iii_delta_prime_subunit	0	0	5	0	NA
	6-carboxy-5,6,7,8-tetrahydropterin_synthase	0	0	5	0	NA
	mutator_MutT_protein	0	0	1	0	NA
	glyceraldehyde-3-phosphate_dehydrogenase	0	0	1	0	NA
	WD40_domain-containing_protein	0	0	1	0	NA
	Phospholipase/Carboxylesterase	0	0	1	0	NA
	Nucleic-acid-binding_protein_containing_Zn-ribbon_domain_(DUF2082)	0	0	1	0	NA
	Inherit_from_COG:_biosynthesis_protein_CelD	0	0	1	0	NA
	Formyl_transferase	0	0	1	0	NA
	udp-glucose_4-epimerase	4	25	6	29	86.2069	galactose metabolism
	Nucleotide_sugar_epimerase	3	22	6	25	88	secondary growth metabolite to glucose
	Udp-glucose_6-dehydrogenase	6	21	6	27	77.7778	glucose utilization
	Mannose-1-phosphate_guanylyltransferase	6	19	6	25	76	mannose utilization
	O-Antigen_polymerase	7	19	6	26	73.0769	This protein is involved in the pathway lipopolysaccharide biosynthesis, which is part of Bacterial outer membrane biogenesis.
	Chain_length_determinant_protein	0	15	5	15	100	This protein is involved in the pathway lipopolysaccharide biosynthesis, which is part of Bacterial outer membrane biogenesis.
	Gdp-mannose_4,6-dehydratase	1	26	5	27	96.2963	mannose utilization
	polysaccharide_export_protein	1	22	5	23	95.6522
	Polysaccharide_biosynthesis_protein	2	13	5	15	86.6667
	asparagine_synthetase	1	11	5	12	91.6667
	d,d-heptose_1,7-bisphosphate_phosphatase	0	10	5	10	100
	DegT_DnrJ_EryC1_StrS_aminotransferase	4	17	1	21	80.9524
	Cytidylyltransferase	0	12	1	12	100
	Glucose-1-phosphate_cytidylyltransferase	1	11	1	12	91.6667
	Tetratricopeptide_tpr_2_repeat_protein	1	20	0	21	95.2381	protein strucutre
	Glycosyl_transferase,_family_4	2	18	0	20	90
	sugar_transferase	2	16	0	18	88.8889	can be involved in diverse biosynthesis pathways
	dTDP-glucose_4-6-dehydratase	0	14	0	14	100	glucose utilization
	Catalyzes_the_formation_of_dTDP-glucose,_from_dTTP_and_glucose_1-phosphate,_as_well_as_its_pyrophosphorolysis_(By_similarity)	2	14	0	16	87.5
	Dtdp-4-dehydrorhamnose_3,5-epimerase	1	13	0	14	92.8571	glucose to mannose
	K00612_carbamoyltransferase_EC_2.1.3	2	12	0	14	85.7143
	Short-chain_dehydrogenase_reductase_Sdr	0	11	0	11	100
	Secretion_Protein	3	11	0	14	78.5714
	Inherit_from_COG:_Hemolysin-type_calcium-binding	0	10	0	10	100
	secretion_pathway_protein	1	10	0	11	90.9091
	Dtdp-4-dehydrorhamnose_reductase	1	10	0	11	90.9091
	DegT/DnrJ/EryC1/StrS_aminotransferase_family	0	9	1	9	100
	Catalyzes_the_isomerization_of_sedoheptulose_7-phosphate_in_D-glycero-D-manno-heptose_7-phosphate_(By_similarity)	0	9	0	9	100
	ppic-type_peptidyL-prolyl_cis-trans_isomerase	2	9	0	11	81.8182
	Glycosyl_transferase_family_2	3	9	0	12	75
	cDP-glucose_4,6-dehydratase	1	8	1	9	88.8889
	glycosyltransferase	1	8	0	9	88.8889
	Phosphoheptose_isomerase	0	7	5	7	100
	methyltransferase_Fkbm_family	0	7	0	7	100
	Endonuclease	0	7	0	7	100
	Elp3	0	7	0	7	100
	hemolysin-type_calcium-binding_region	1	7	0	8	87.5
	Glycosyl_transferase,_family_11	1	7	0	8	87.5
	biosynthesis_protein	0	6	2	6	100
	beta-1,4-mannosyl-glycoprotein_beta-1,4-N-acetylglucosaminyltransferase_(EC_2.4.1.144)	0	5	5	5	100
	nucleosidase_(EC_3.2.2.16)	0	5	0	5	100
	Transferase_hexapeptide_repeat_containing_protein	0	5	0	5	100
	Glycosyltransferase_family_10_(fucosyltransferase)	0	5	0	5	100
	Ghmp_kinase	0	5	0	5	100
	Glycosyl_transferase	1	5	10	6	83.3333
	hydrolase	1	5	1	6	83.3333
	Hemolysin-type_calcium-binding_repeat_(2_copies)	1	5	0	6	83.3333
	repeat-containing_protein	2	5	3	7	71.4286
	UDP-N-acetylglucosamine_2-epimerase	2	5	1	7	71.4286
	Catalyzes_the_reaction_of_cyanate_with_bicarbonate_to_produce_ammonia_and_carbon_dioxide_(By_similarity)	2	5	0	7	71.4286
	Involved_in_the_biosynthesis_of_isopentenyl_diphosphate_(IPP)_and_dimethylallyl_diphosphate_(DMAPP),_two_major_building_blocks_of_isoprenoid_compounds._Catalyzes_the_conversion_of_4-_diphosphocytidyl-2-C-methyl-D-erythritol_2-phosphate_(CDP-ME2P)_to_2-C-methyl-D-erythritol_2,4-cyclodiphosphate_(ME-CPP)_with_a_corresponding_release_of_cytidine_5-monophosphate_(CMP)_(By_similarity)	0	4	1	4	100
	type_ii_secretion_system_protein_e	0	4	0	4	100
	type_ii_secretion_system	0	4	0	4	100
	serralysin_(EC_3.4.24.40)	0	4	0	4	100
	restriction_modification_system_DNA_specificity_domain	0	4	0	4	100
	TPR	0	4	0	4	100
	Polysaccharide_Biosynthesis_Protein	0	4	0	4	100
	Peptidase_S8_and_S53_subtilisin_kexin_sedolisin	0	4	0	4	100
	Oxidoreductase_domain_protein	0	4	0	4	100
	NUDIX_domain	0	4	0	4	100
	Methyltransferase_fkbm_family	0	4	0	4	100
	Methyltransferase_FkbM	0	4	0	4	100
	Inherit_from_COG:_Peptidyl-prolyl_cis-trans_isomerase	0	4	0	4	100
	Tetratricopeptide_repeat	1	4	0	5	80
	Capsular_exopolysaccharide_family_protein	1	4	0	5	80
	Transketolase	0	3	10	3	100
	DegT_DnrJ_EryC1_StrS	0	3	5	3	100
	ADP-heptose_synthase	0	3	5	3	100
	secretion	0	3	1	3	100
	Sugar_o-acyltransferase,_sialic_acid_o-acetyltransferase_neud_family	0	3	1	3	100
	dtdp-glucose_4,6-dehydratase	0	3	0	3	100
	alcohol_dehydrogenase_(EC_1.1.1.1	0	3	0	3	100
	Virulence-associated_protein_e	0	3	0	3	100
	Transketolase,_central_region	0	3	0	3	100
	Thiamine_pyrophosphate	0	3	0	3	100
	Recombinase	0	3	0	3	100
	Membrane_bOund_o-acyl_transferase_mboat_family_protein	0	3	0	3	100
	Lectin_C-type_domain	0	3	0	3	100
	Imidazole_glycerol_phosphate_synthase	0	3	0	3	100
	Competence_protein	0	3	0	3	100
	Catalyzes_the_interconversion_between_ADP-D-glycero-_beta-D-manno-heptose_and_ADP-L-glycero-beta-D-manno-heptose_via_an_epimerization_at_carbon_6_of_the_heptose_(By_similarity)	0	3	0	3	100
	Catalyzes_the_ADP_transfer_to_D-glycero-D-manno-heptose_1-phosphate,_yielding_ADP-D,D-heptose_(By_similarity)	0	3	0	3	100
	AvrBs3_and_PthA_family_of_transcription_activator-like_effector_proteins	0	3	0	3	100
	Abc_transporter	0	3	0	3	100
	subunits_C_and_D	1	3	0	4	75
	phosphoribulokinase_uridine_kinase	1	3	0	4	75
	Nitrate_ABC	1	3	0	4	75
	Class_II_aldolase_adducin_family_protein	1	3	0	4	75
	rieske_2fe-2S_domain-containing_protein	0	2	5	2	100
	RNA-directed_DNA_polymerase	0	2	5	2	100
	Inherit_from_COG:_malate_dehydrogenase_(quinone)	0	2	5	2	100
	Aldolase	0	2	2	2	100
	type_IV_pilus_assembly_protein_pilm	0	2	1	2	100
	type_III_restriction_system_methylase	0	2	0	2	100
	tetratricopeptide	0	2	0	2	100
	specificity	0	2	0	2	100
	pseudaminic_acid_biosynthesis-associated_protein_PseG	0	2	0	2	100
	phospho-2-dehydro-3-deoxyheptonate_aldolase	0	2	0	2	100
	nad-dependent_epimerase_dehydratase	0	2	0	2	100
	group_1_glycosyl_transferase	0	2	0	2	100
	gluconate_5-dehydrogenase	0	2	0	2	100
	ghmp_kinase	0	2	0	2	100
	cytidylyl-transferase	0	2	0	2	100
	Xylose_Isomerase_Domain-Containing_protein	0	2	0	2	100
	Tagatose_6_phosphate_kinase	0	2	0	2	100
	T5orf172	0	2	0	2	100
	NAD_dependent_epimerase_dehydratase_family_protein	0	2	0	2	100
	NAD_dependent_epimerase/dehydratase_family	0	2	0	2	100
	Methyltransferase,_type_11	0	2	0	2	100
	K00162_pyruvate_dehydrogenase_E1_component_subunit_beta_EC_1.2.4.1	0	2	0	2	100
	Inherit_from_NOG:_WGS_project_CAID00000000_data,_contig_chromosome	0	2	0	2	100
	Glycosyl_Transferase	0	2	0	2	100
	GDP-mannose_mannosyl_hydrolase	0	2	0	2	100
	Eco57I_restriction_endonuclease	0	2	0	2	100
	Dienelactone_hydrolase_family	0	2	0	2	100
	Capsular_polysaccharide_biosynthesis_protein	0	2	0	2	100
	CMP-N-acetylneuraminic_acid_synthetase	0	2	0	2	100
	methyltransferase_FkbM	0	1	5	1	100
	UDP-galactopyranose_mutase	0	1	5	1	100
	Inherit_from_COG:_Nad-dependent_epimerase_dehydratase	0	1	5	1	100
	Acylneuraminate_cytidylyltransferase	0	1	1	1	100
	wbqc-like_family	0	1	0	1	100
	udp-galactopyranose_mutase	0	1	0	1	100
	type_I_secretion_target_repeat_protein	0	1	0	1	100
	transglutaminase_domain-containing_protein	0	1	0	1	100
	surface_antigen	0	1	0	1	100
	restriction	0	1	0	1	100
	pyruvate_phosphate_dikinase	0	1	0	1	100
	protein_containing_aminopeptidase_domain	0	1	0	1	100
	polysaccharide_deacetylase	0	1	0	1	100
	polysaccharide_biosynthesis_protein	0	1	0	1	100
	pilin_glycosylation_protein	0	1	0	1	100
	phosphatidylserine_decarboxylase	0	1	0	1	100
	peptidase_u35_phage_prohead	0	1	0	1	100
	nucleotidyl_transferase	0	1	0	1	100
	lmbE_family	0	1	0	1	100
	hexapeptide_transferase_family_protein	0	1	0	1	100
	heparinase_II_III_family_protein	0	1	0	1	100
	group_2_family	0	1	0	1	100
	glycosyltransferase_group_2_family_protein	0	1	0	1	100
	glycosyl_transferase_family_2	0	1	0	1	100
	fatty_acid_hydroxylase	0	1	0	1	100
	dtdp-4-dehydrorhamnose_reductase	0	1	0	1	100
	dnaJ_domain-containing_protein	0	1	0	1	100
	divergent_AAA	0	1	0	1	100
	depolymerase	0	1	0	1	100
	dTDP-glucose_4,6-dehydratase	0	1	0	1	100
	dTDP-4-dehydrorhamnose_reductase	0	1	0	1	100
	calcium-binding	0	1	0	1	100
	biopolymer_transport_protein_ExbD_TolR	0	1	0	1	100
	amino_acid_adenylation_domain_protein	0	1	0	1	100
	alcohol_dehydrogenase	0	1	0	1	100
	activity_domain_protein	0	1	0	1	100
	acetyltransferase	0	1	0	1	100
	abc-type_sugar_transport_system_periplasmic	0	1	0	1	100
	Undecaprenyl-phosphate_glucose_phosphotransferase	0	1	0	1	100
	UPF0276_protein	0	1	0	1	100
	UDP-N-acetylglucosamine_2-epimerase_(EC_5.1.3.14)	0	1	0	1	100
	Type_I_secretion_membrane_fusion_protein,_HlyD_family	0	1	0	1	100
	Thiamine_pyrophosphate_enzyme,_central_domain	0	1	0	1	100
	Tetratricopeptide_repeat_protein	0	1	0	1	100
	TDP-4-oxo-6-deoxy-D-glucose_transaminase	0	1	0	1	100
	Sulfatase	0	1	0	1	100
	Sugar_transferase	0	1	0	1	100
	Spore_maturation_protein	0	1	0	1	100
	Radical_SAM_superfamily	0	1	0	1	100
	Putative_zinc_binding_domain	0	1	0	1	100
	Polysaccharide_biosynthesis_protein_C-terminal	0	1	0	1	100
	Polynucleotide_kinase_3_phosphatase	0	1	0	1	100
	Phosphonopyruvate_decarboxylase	0	1	0	1	100
	Phospholipid-binding_protein,_PBP_family	0	1	0	1	100
	Phosphoenolpyruvate_phosphomutase	0	1	0	1	100
	Pfam:SBP_bac_9	0	1	0	1	100
	Peptidase_s1_and_s6_chymotrypsin_hap	0	1	0	1	100
	Part_of_the_ABC_transporter_complex_LolCDE_involved_in_the_translocation_of_mature_outer_membrane-directed_lipoproteins,_from_the_inner_membrane_to_the_periplasmic_chaperone,_LolA._Responsible_for_the_formation_of_the_LolA-lipoprotein_complex_in_an_ATP-dependent_manner_(By_similarity)	0	1	0	1	100
	Oxidoreductase_family,_NAD-binding_Rossmann_fold	0	1	0	1	100
	O-methyltransferase	0	1	0	1	100
	NmrA-like_family	0	1	0	1	100
	Methyltransferase_Type	0	1	0	1	100
	LPS_biosynthesis_protein_WbpG	0	1	0	1	100
	LICD_family	0	1	0	1	100
	Inorganic_pyrophosphatase	0	1	0	1	100
	Inherit_from_COG:_repeat-containing_protein	0	1	0	1	100
	Inherit_from_COG:_oxygenase	0	1	0	1	100
	Inherit_from_COG:_chitinase	0	1	0	1	100
	Inherit_from_COG:_biosynthesis_protein	0	1	0	1	100
	Inherit_from_COG:_Spore_maturation_protein	0	1	0	1	100
	Inherit_from_COG:_4-amino-4-deoxy-alpha-L-arabinopyranosyl_undecaprenyl_phosphate_biosynthetic_process	0	1	0	1	100
	Hydrolase	0	1	0	1	100
	Hemolysin-type_calcium-binding_repeat_2_copies_family_protein	0	1	0	1	100
	Hemolysin-type_calcium-binding_protein	0	1	0	1	100
	Helicase_IV	0	1	0	1	100
	GHMP_kinases_C_terminal_	0	1	0	1	100
	Fumarylacetoacetate_hydrolase	0	1	0	1	100
	FtsX-like_permease_family	0	1	0	1	100
	Formyl_transferase_domain_protein	0	1	0	1	100
	Extracellular_serine_protease	0	1	0	1	100
	Domain-Containing_protein	0	1	0	1	100
	Dna_adenine_methylase	0	1	0	1	100
	DTDP-glucose_4-6-dehydratase	0	1	0	1	100
	DNA_specificity_domain	0	1	0	1	100
	Cation_efflux_protein	0	1	0	1	100
	Carbamoyl_phosphate_synthase-like_protein	0	1	0	1	100
	Capsular_Polysaccharide_Biosynthesis_Protein-Like_Protein	0	1	0	1	100
	Amidinotransferase	0	1	0	1	100
	ATPase_associated_with_various_cellular_activities,_AAA_3	0	1	0	1	100
	ABC-2_type_transporter	0	1	0	1	100
	5_nucleotidase_deoxy_cytosolic_type_C	0	1	0	1	100
	Trypsin	5	11	0	16	68.75
	Cleaves_type-4_fimbrial_leader_sequence_and_methylates_the_N-terminal_(generally_Phe)_residue_(By_similarity)	3	6	6	9	66.6667
	Succinate_dehydrogenase_(Flavoprotein_subunit)	3	6	0	9	66.6667
	glycosyl_transferase	1	2	5	3	66.6667
	Response_regulator_receiver_domain_protein	1	2	0	3	66.6667
	Inherit_from_COG:_GDSL_esterase_lipase	1	2	0	3	66.6667
	Glycosyl_transferases_group_1	1	2	0	3	66.6667
	Glycosyl_transferase_group_1	1	2	0	3	66.6667
	ComEC_Rec2-related_protein	1	2	0	3	66.6667
	Bacterial_sugar_transferase	1	2	0	3	66.6667
	Peptidase_family_M20_M25	8	15	6	23	65.2174
	Inherit_from_NOG:_peptidase_M10A_and_M12B,_matrixin_and_adamalysin	5	9	0	14	64.2857
	Carbohydrate-selective_porin_OprB	38	61	19	99	61.6162
	hydrogenase_accessory_protein	4	6	6	10	60
	twitching_motility_protein	4	6	1	10	60
	GtrA-like_protein	2	3	1	5	60
	secretion_pathway_protein_D	2	3	0	5	60
	mannose-6-phosphate_isomerase	2	3	0	5	60
	Sulfotransferase_domain	2	3	0	5	60
	Pfam:YadA	9	13	0	22	59.0909
	Catalyzes_a_salvage_reaction_resulting_in_the_formation_of_AMP,_that_is_energically_less_costly_than_de_novo_synthesis_(By_similarity)	11	15	6	26	57.6923
	ABC_transporter_transmembrane_region	3	4	6	7	57.1429
	Phytanoyl-CoA_dioxygenase	3	4	0	7	57.1429
	Autotransporter_beta-domain	3	4	0	7	57.1429
	3'-phosphoadenosine_5'-phosphosulfate_3'-phosphatase	11	14	6	25	56
	fad_dependent_oxidoreductase	4	5	0	9	55.5556
	Sulfotransferase	13	15	1	28	53.5714
	Nad-dependent_epimerase_dehydratase	57	60	23	117	51.2821
	Aminoglycoside_phosphotransferase	5	5	6	10	50
	Zinc_finger,_swim_domain_protein	2	2	11	4	50
	Pentapeptide_repeat_protein	4	4	0	8	50
	General_secretion_pathway_protein_E	2	2	1	4	50
	Activates_KDO_(a_required_8-carbon_sugar)_for_incorporation_into_bacterial_lipopolysaccharide_in_Gram-negative_bacteria_(By_similarity)	2	2	1	4	50
	tpr_domain_protein	2	2	0	4	50
	TPR_repeat-containing_protein	2	2	0	4	50
	resolvase	1	1	0	2	50
	phosphatase_2C	1	1	0	2	50
	peptidase_S1_and_S6,_chymotrypsin_Hap	1	1	0	2	50
	outer_membrane_autotransporter_barrel	1	1	0	2	50
	dual_specificity_protein_phosphatase	1	1	0	2	50
	amine_oxidase	1	1	0	2	50
	Two_component_LuxR_family_transcriptional_regulator	1	1	0	2	50
	Receptor	1	1	0	2	50
	Prenyltransferase	1	1	0	2	50
	Phospho-2-dehydro-3-deoxyoctonate_aldolase	1	1	0	2	50
	Catalyzes_the_2'-O-methylation_of_the_ribose_of_cytidine_1402_(C1402)_in_16S_rRNA_(By_similarity)	13	12	6	25	48
	secreted_proteins,_Ya	11	9	0	20	45
	ornithine_carbamoyltransferase	14	11	6	25	44
	Cell_division_inhibitor_that_blocks_the_formation_of_polar_Z_ring_septums._Rapidly_oscillates_between_the_poles_of_the_cell_to_destabilize_FtsZ_filaments_that_have_formed_before_they_mature_into_polar_Z_rings._Prevents_FtsZ_polymerization_(By_similarity)	14	11	6	25	44
	phosphoribosyltransferase	13	10	6	23	43.4783
	arsenicaL-resistance_protein	4	3	0	7	42.8571
	Methyltransferase_type_11	4	3	0	7	42.8571
	glycosyl_transferase_group_1	39	29	22	68	42.6471
	methyltransferase,_type_11	20	14	6	34	41.1765
	Tic20-like_protein	10	7	6	17	41.1765
	SURF4_family	16	11	5	27	40.7407
	Inherit_from_COG:_serine_threonine-protein_phosphatase	3	2	5	5	40
	Tpr_domain-containing_protein	3	2	0	5	40
	Domain_of_Unknown_Function_(DUF1543)	11	7	6	18	38.8889
	Glycosyl_transferase_(Group_1	48	30	23	78	38.4615
	macrophage_migration_inhibitory_factor	13	8	0	21	38.0952
	Nucleotidyl_transferase	26	15	12	41	36.5854
	had_superfamily_(subfamily_IIIa)_phosphatase	14	8	6	22	36.3636
	bioY_protein	16	9	6	25	36
	Represses_a_number_of_genes_involved_in_the_response_to_DNA_damage_(SOS_response),_including_recA_and_lexA._In_the_presence_of_single-stranded_DNA,_RecA_interacts_with_LexA_causing_an_autocatalytic_cleavage_which_disrupts_the_DNA-binding_part_of_LexA,_leading_to_derepression_of_the_SOS_regulon_and_eventually_DNA_repair_(By_similarity)	16	9	6	25	36
	Catalyzes_the_dephosphorylation_of_undecaprenyl_diphosphate_(UPP)._Confers_resistance_to_bacitracin_(By_similarity)	16	9	6	25	36
	Cupin_2,_conserved_barrel_domain_protein	16	9	5	25	36
	nuclease	9	5	1	14	35.7143
	metal-binding_protein	9	5	0	14	35.7143
	Cytosine-specific_methyltransferase	8	4	0	12	33.3333
	macrophage_migration_inhibitory_factor_family_protein	2	1	7	3	33.3333
	Family_of_unknown_function_(DUF500)	2	1	6	3	33.3333
	transcriptional_regulator,_MarR_family	4	2	0	6	33.3333
	amino_acid	2	1	0	3	33.3333
	Type_II_restriction	2	1	0	3	33.3333
	Phosphonate_degradation_operons_associated_HDIG_domain_protein	2	1	0	3	33.3333
	Mg_chelatase_subunit_ChlI	2	1	0	3	33.3333
	DNA_protecting_protein_DprA	2	1	0	3	33.3333
	Coenzyme_Q_(ubiquinone)_biosynthesis_protein_Coq4	2	1	0	3	33.3333
	Cdp-alcohol_phosphatidyltransferase	2	1	0	3	33.3333
	Catalyzes_the_interconversion_of_methylthioribose-1-_phosphate_(MTR-1-P)_into_methylthioribulose-1-phosphate_(MTRu-1-P)_(By_similarity)	2	1	0	3	33.3333
	Acetyltransferase_(GNAT)_family	2	1	0	3	33.3333
	2og-fe(ii)_oxygenase	2	1	0	3	33.3333
	preprotein_translocase_subunit_SecE	17	8	6	25	32
	This_protein_specifically_catalyzes_the_removal_of_signal_peptides_from_prolipoproteins_(By_similarity)	17	8	6	25	32
	nucleoside_2-deoxyribosyltransferase	16	7	6	23	30.4348
	cAMP_phosphodiesterases_class-II	23	10	7	33	30.303
	LEM_domain-containing_protein	14	6	0	20	30
	CAAX_protease_self-immunity	7	3	6	10	30
	Curli_production_assembly_transport_component_CsgG	7	3	0	10	30
	Sulfite_exporter_TauE/SafE	19	8	6	27	29.6296
	tolerance_protein	17	7	6	24	29.1667
	repeat_protein	22	9	6	31	29.0323
	Phospholipid_glycerol_acyltransferase	18	7	6	25	28
	DNA_helicase	21	8	12	29	27.5862
	phosphoribosylglycinamide_formyltransferase	19	7	6	26	26.9231
	IGPS_catalyzes_the_conversion_of_PRFAR_and_glutamine_to_IGP,_AICAR_and_glutamate._The_HisH_subunit_provides_the_glutamine_amidotransferase_activity_that_produces_the_ammonia_necessary_to_HisF_for_the_synthesis_of_IGP_and_AICAR_(By_similarity)	22	8	6	30	26.6667
	Photosystem_II_reaction_centre_N_protein_(psbN)	14	5	0	19	26.3158
	FR47-like_protein	14	5	0	19	26.3158
	Predicted_metal-binding_protein_(DUF2103)	17	6	6	23	26.087
	PKHD-type_hydroxylase	17	6	6	23	26.087
	MAPEG_family	17	6	0	23	26.087
	metallophosphoesterase	18	6	5	24	25
	Fumarate_reductase_subunit	15	5	0	20	25
	DUF218_domain	3	1	11	4	25
	Integrase	6	2	0	8	25
	Small_mechanosensitive_ion_channel,_MscS_family	3	1	0	4	25
	Cyclic_phosphodiesterase-like_protein	3	1	0	4	25
	methyltransferase	31	10	6	41	24.3902
	dihydropteroate_synthase	19	6	6	25	24
	cell_division_protein_FtsQ	19	6	6	25	24
	YCII-related_domain	19	6	6	25	24
	Villin_headpiece_domain-containing_protein	19	6	6	25	24
	Helix-turn-helix	19	6	6	25	24
	Catalyzes_the_transfer_of_a_phosphate_group_to_glutamate_to_form_glutamate_5-phosphate_which_rapidly_cyclizes_to_5-_oxoproline_(By_similarity)	19	6	6	25	24
	Catalyzes_the_decarboxylation_of_S-adenosylmethionine_to_S-adenosylmethioninamine_(dcAdoMet),_the_propylamine_donor_required_for_the_synthesis_of_the_polyamines_spermine_and_spermidine_from_the_diamine_putrescine_(By_similarity)	19	6	6	25	24
	2-dehydro-3-deoxyphosphogluconate_aldolase_4-hydroxy-2-oxoglutarate_aldolase	19	6	5	25	24
	glycosyl_transferase_family	29	9	29	38	23.6842
	smc_domain-containing_protein	17	5	5	22	22.7273
	Outer_membrane_efflux_protein	24	7	6	31	22.5806
	integral_membrane_protein	21	6	11	27	22.2222
	Methyltransferase	86	24	18	110	21.8182
	Dehydrogenase	44	12	13	56	21.4286
	fructokinase_(EC_2.7.1.4)	11	3	0	14	21.4286
	redox_protein,_regulator_of_disulfide_bond	19	5	6	24	20.8333
	Glycosyl_transferase,_family_2	148	38	35	186	20.4301
	GLTT_repeat_(6_copies)	24	6	11	30	20
	precorrin-6x_reductase	20	5	7	25	20
	translation_initiation_factor,_Sui1	20	5	6	25	20
	thioredoxin-like_protein_txlA	20	5	6	25	20
	phage_SPO1_DNA_polymerase-related_protein	20	5	6	25	20
	however,_it_seems_to_stimulate_more_or_less_all_the_activities_of_the_other_two_initiation_factors,_IF-2_and_IF-3_(By_similarity)	20	5	6	25	20
	chorismate_mutase	20	5	6	25	20
	Uncharacterized_protein_conserved_in_bacteria_(DUF2237)	20	5	6	25	20
	This_is_one_of_the_proteins_that_binds_and_probably_mediates_the_attachment_of_the_5S_RNA_into_the_large_ribosomal_subunit,_where_it_forms_part_of_the_central_protuberance_(By_similarity)	20	5	6	25	20
	The_RuvA-RuvB_complex_in_the_presence_of_ATP_renatures_cruciform_structure_in_supercoiled_DNA_with_palindromic_sequence,_indicating_that_it_may_promote_strand_exchange_reactions_in_homologous_recombination._RuvAB_is_a_helicase_that_mediates_the_Holliday_junction_migration_by_localized_denaturation_and_reannealing._RuvA_stimulates,_in_the_presence_of_DNA,_the_weak_ATPase_activity_of_RuvB_(By_simil…	20	5	6	25	20
	RecB_family_nuclease	20	5	6	25	20
	RNA_methyltransferase_TrmH_family_group_3	20	5	6	25	20
	Methylates_the_class_1_translation_termination_release_factors_RF1_PrfA_and_RF2_PrfB_on_the_glutamine_residue_of_the_universally_conserved_GGQ_motif_(By_similarity)	20	5	6	25	20
	Inherit_from_COG:_dihydropteroate_synthase	20	5	6	25	20
	Domain_of_unknown_function_(DUF1824)	20	5	6	25	20
	Catalyzes_two_reactions_the_first_one_is_the_production_of_beta-formyl_glycinamide_ribonucleotide_(GAR)_from_formate,_ATP_and_beta_GAR	20	5	6	25	20
	Catalyzes_the_formation_of_N(7)-methylguanine_at_position_46_(m7G46)_in_tRNA_(By_similarity)	20	5	6	25	20
	Catalyzes_a_reversible_aldol_reaction_between_acetaldehyde_and_D-glyceraldehyde_3-phosphate_to_generate_2-deoxy-_D-ribose_5-phosphate_(By_similarity)	20	5	6	25	20
	BolA-like_protein	20	5	6	25	20
	4-alpha-glucanotransferase_(EC_2.4.1.25)	20	5	6	25	20
	Participates_in_chromosomal_partition_during_cell_division._May_act_via_the_formation_of_a_condensin-like_complex_containing_Smc_and_ScpA_that_pull_DNA_away_from_mid-cell_into_both_cell_halves_(By_similarity)	16	4	6	20	20
	DNA_polymerase_III_subunit_delta'	20	5	1	25	20
	Protein_CrcB_homolog	8	2	12	10	20
	Phage'_integrase_family	4	1	5	5	20
	May_help_in_the_organization_of_the_PsaE_and_PsaF_subunits_(By_similarity)	4	1	1	5	20
	acid_phosphatase	4	1	0	5	20
	Type_I_restriction-modification_system,_M_subunit	4	1	0	5	20
	Phage_integrase_family	4	1	0	5	20
	FAD_linked_oxidase_domain_protein	4	1	0	5	20
	Acyl-transferase	25	6	17	31	19.3548
	aldo_keto_reductase	25	6	6	31	19.3548
	Exodeoxyribonuclease_III	21	5	6	26	19.2308
	conserved_membrane_protein	34	8	12	42	19.0476
	Pyruvate_dehydrogenase	26	6	6	32	18.75
	MtN3_and_saliva_related_transmembrane_protein	22	5	6	27	18.5185
	Adenylate_cyclase	22	5	6	27	18.5185
	epimerase_dehydratase	49	11	17	60	18.3333
	Rna-binding_protein	27	6	10	33	18.1818
	N-(5'-phosphoribosyl)anthranilate_isomerase	18	4	6	22	18.1818
	Domain_of_unknown_function_(DUF1830)	18	4	6	22	18.1818
	Catalyzes_the_conversion_of_glucosamine-6-phosphate_to_glucosamine-1-phosphate_(By_similarity)	18	4	6	22	18.1818
	membrAne	14	3	0	17	17.6471
	pyruvate_dehydrogenase_e1_component_suBunit_beta	19	4	5	23	17.3913
	50S_ribosomal_protein_L33	19	4	0	23	17.3913
	Hypothetical_chloroplast_protein_Ycf34	24	5	6	29	17.2414
	(ABC)_transporter	29	6	6	35	17.1429
	Urea_amidohydrolase_subunit_gamma	20	4	0	24	16.6667
	Urea_ABC_transporter	20	4	0	24	16.6667
	cupin_superfamily_protein	15	3	0	18	16.6667
	DNA_ligase	15	3	0	18	16.6667
	2OG-Fe(II)_oxygenase	10	2	6	12	16.6667
	transferase	5	1	6	6	16.6667
	ribosomal-protein-alanine_acetyltransferase	5	1	6	6	16.6667
	NmrA_family	5	1	6	6	16.6667
	serine_acetyltransferase	21	4	7	25	16
	uba_thif-type_nad_fad_binding_protein	21	4	6	25	16
	nifu_domain-containing_protein	21	4	6	25	16
	magnesium_transporter	21	4	6	25	16
	d-alanyl-d-alanine_carboxypeptidase	21	4	6	25	16
	class_I_peptide_chain_release_factor	21	4	6	25	16
	anthranilate_phosphoribosyltransferase	21	4	6	25	16
	Translation_factor_SUA5	21	4	6	25	16
	S-isoprenylcysteine_methyltransferase-like_protein	21	4	6	25	16
	RNaseP_catalyzes_the_removal_of_the_5'-leader_sequence_from_pre-tRNA_to_produce_the_mature_5'-terminus._It_can_also_cleave_other_RNA_substrates_such_as_4.5S_RNA._The_protein_component_plays_an_auxiliary_but_essential_role_in_vivo_by_binding_to_the_5'-leader_sequence_and_broadening_the_substrate_specificity_of_the_ribozyme_(By_similarity)	21	4	6	25	16
	Provides_the_(R)-glutamate_required_for_cell_wall_biosynthesis_(By_similarity)	21	4	6	25	16
	Prevents_the_cell_division_inhibition_by_proteins_MinC_and_MinD_at_internal_division_sites_while_permitting_inhibition_at_polar_sites._This_ensures_cell_division_at_the_proper_site_by_restricting_the_formation_of_a_division_septum_at_the_midpoint_of_the_long_axis_of_the_cell_(By_similarity)	21	4	6	25	16
	Phosphopantothenoylcysteine_decarboxylase	21	4	6	25	16
	Peptidase_S16,_lon_domain_protein	21	4	6	25	16
	One_of_the_primary_rRNA_binding_proteins,_it_binds_specifically_to_the_5'-end_of_16S_ribosomal	21	4	6	25	16
	Involved_in_the_synthesis_of_meso-diaminopimelate_(m-DAP_or_DL-DAP),_required_for_both_lysine_and_peptidoglycan_biosynthesis._Catalyzes_the_direct_conversion_of_tetrahydrodipicolinate_to_LL-diaminopimelate,_a_reaction_that_requires_three_enzymes_in_E.coli_(By_similarity)	21	4	6	25	16
	Involved_in_the_biosynthesis_of_lipid_A,_a_phosphorylated_glycolipid_that_anchors_the_lipopolysaccharide_to_the_outer_membrane_of_the_cell_(By_similarity)	21	4	6	25	16
	Inherit_from_COG:_Hydrolase	21	4	6	25	16
	DnaJ_domain	21	4	6	25	16
	Catalyzes_the_production_of_spermidine_from_putrescine_and_decarboxylated_S-adenosylmethionine_(dcSAM),_which_serves_as_an_aminopropyl_donor_(By_similarity)	21	4	6	25	16
	Catalyzes_the_interconversion_of_L-alanine_and_D-_alanine._May_also_act_on_other_amino_acids_(By_similarity)	21	4	6	25	16
	Binds_the_23S_rRNA_(By_similarity)	21	4	6	25	16
	50S_ribosomal_protein_L32	21	4	6	25	16
	Enzyme_of_the_cupin_superfamily	16	3	5	19	15.7895
	restriction_endonuclease	16	3	0	19	15.7895
	periplasmic_solute_binding_protein	22	4	6	26	15.3846
	Involved_in_targeting_and_insertion_of_nascent_membrane_proteins_into_the_cytoplasmic_membrane._Acts_as_a_receptor_for_the_complex_formed_by_the_signal_recognition_particle_(SRP)_and_the_ribosome-nascent_chain_(RNC)	22	4	6	26	15.3846
	Formation_of_pseudouridine_at_positions_38,_39_and_40_in_the_anticodon_stem_and_loop_of_transfer_RNAs_(By_similarity)	22	4	6	26	15.3846
	Catalyzes_the_phosphorylation_of_the_3'-hydroxyl_group_of_dephosphocoenzyme_A_to_form_coenzyme_A_(By_similarity)	22	4	6	26	15.3846
	arsR_family_transcriptional_regulator	11	2	0	13	15.3846
	synthase	100	18	20	118	15.2542
	Short_chain_dehydrogenase	28	5	12	33	15.1515
	Domain_of_unknown_function_(DUF1816)	17	3	6	20	15
	pirin_domain_protein	17	3	0	20	15
	Pfam:Transposase_17	17	3	0	20	15
	rubredoxin	23	4	7	27	14.8148
	extracellular_solute-binding_protein_family_1	23	4	6	27	14.8148
	Involved_in_the_modulation_of_the_specificity_of_the_ClpAP-mediated_ATP-dependent_protein_degradation_(By_similarity)	41	7	12	48	14.5833
	tpr_repeat-containing_protein	36	6	6	42	14.2857
	NADH_ubiquinone_oxidoreductase_complex_i_intermediate-associated_protein_30	24	4	6	28	14.2857
	Also_displays_a_weak_uracil_phosphoribosyltransferase_activity_which_is_not_physiologically_significant_(By_similarity)	18	3	6	21	14.2857
	Ion_transport_protein	6	1	5	7	14.2857
	SAM_dependent_carboxyl_methyltransferase	6	1	0	7	14.2857
	Has_an_important_function_as_a_repair_enzyme_for_proteins_that_have_been_inactivated_by_oxidation._Catalyzes_the_reversible_oxidation-reduction_of_methionine_sulfoxide_in_proteins_to_methionine_(By_similarity)	43	7	12	50	14
	Multi-copper_polyphenol_oxidoreductase_laccase	19	3	6	22	13.6364
	pyridoxamine_5'-phosphate	20	3	0	23	13.0435
	High_light_inducible_protein	107	16	29	123	13.0081
	serine_protease	47	7	12	54	12.963
	DNA_ligase_that_catalyzes_the_formation_of_phosphodiester_linkages_between_5'-phosphoryl_and_3'-hydroxyl_groups_in_double-stranded_DNA_using_NAD_as_a_coenzyme_and_as_the_energy_source_for_the_reaction._It_is_essential_for_DNA_replication_and_repair_of_damaged_DNA_(By_similarity)	41	6	6	47	12.766
	Part_of_the_twin-arginine_translocation_(Tat)_system_that_transports_large_folded_proteins_containing_a_characteristic_twin-arginine_motif_in_their_signal_peptide_across_membranes._TatA_could_form_the_protein-conducting_channel_of_the_Tat_system_(By_similarity)	28	4	11	32	12.5
	DnaK-type_molecular_chaperone_(HSP70_family	21	3	6	24	12.5
	YGGT_family	21	3	5	24	12.5
	abc_transporter_permease_protein	21	3	0	24	12.5
	Urea_amidohydrolase_subunit_beta	21	3	0	24	12.5
	Thiamine_biosynthesis_protein_thiS	7	1	6	8	12.5
	single-stranded_DNA-binding_protein	44	6	12	50	12
	acetyltransferase,_(GNAT)_family	44	6	12	50	12
	Rod_shape-determining_protein	44	6	12	50	12
	Could_be_a_nuclease_that_resolves_Holliday_junction_intermediates_in_genetic_recombination_(By_similarity)	44	6	12	50	12
	subunit_A	22	3	6	25	12
	rna-binding	22	3	6	25	12
	protein_family_UPF0079,_ATPase	22	3	6	25	12
	photosystem_I_reaction_center_protein_subunit_XI	22	3	6	25	12
	phosphohexose_isomerase	22	3	6	25	12
	nicotinate-nucleotide_pyrophosphorylase	22	3	6	25	12
	long-chain-fatty-acid--CoA_ligase	22	3	6	25	12
	histidine_triad_(hIT)_protein	22	3	6	25	12
	glycyl-tRNA_synthetase,_alpha_subunit	22	3	6	25	12
	glutaredoxin_3	22	3	6	25	12
	glucose-methanol-choline_(GMC)_oxidoreductase_NAD_binding_site	22	3	6	25	12
	folylpolyglutamate_synthase_Dihydrofolate_synthase	22	3	6	25	12
	carboxysome_peptide_B	22	3	6	25	12
	carboxylase_domain-containing_protein	22	3	6	25	12
	carbamoyl-phosphate_synthetase_glutamine_chain	22	3	6	25	12
	amino_acids_such_as_valine,_to_avoid_such_errors_it_has_two_additional_distinct_tRNA(Ile)-dependent_editing_activities._One_activity_is_designated_as_'pretransfer'_editing_and_involves_the_hydrolysis_of_activated_Val-AMP._The_other_activity_is_designated_'posttransfer'_editing_and_involves_deacylation_of_mischarged_Val-tRNA(Ile)_(By_similarity)	22	3	6	25	12
	alanine_racemase_domain_protein	22	3	6	25	12
	Viral_(Superfamily_1)_RNA_helicase	22	3	6	25	12
	UmuD_protein	22	3	6	25	12
	This_protein_binds_to_23S_rRNA_in_the_presence_of_protein_L20_(By_similarity)	22	3	6	25	12
	Thioredoxin	22	3	6	25	12
	Sodium_hydrogen_exchanger	22	3	6	25	12
	Reversibly_transfers_an_adenylyl_group_from_ATP_to_4'-_phosphopantetheine,_yielding_dephospho-CoA_(dPCoA)_and_pyrophosphate_(By_similarity)	22	3	6	25	12
	Removes_the_N-terminal_methionine_from_nascent_proteins_(By_similarity)	22	3	6	25	12
	Releases_the_supercoiling_and_torsional_tension_of_DNA,_which_is_introduced_during_the_DNA_replication_and_transcription,_by_transiently_cleaving_and_rejoining_one_strand_of_the_DNA_duplex._Introduces_a_single-strand_break_via_transesterification_at_a_target_site_in_duplex_DNA._The_scissile_phosphodiester_is_attacked_by_the_catalytic_tyrosine_of_the_enzyme,_resulting_in_the_formation_of_a_DNA-(5'…	22	3	6	25	12
	RNA_methyltransferase_TrmH_family,_group_1	22	3	6	25	12
	Pterin_carbinolamine_dehydratase	22	3	6	25	12
	Protein_of_function_(DUF2518)	22	3	6	25	12
	Protein_S19_forms_a_complex_with_S13_that_binds_strongly_to_the_16S_ribosomal_RNA_(By_similarity)	22	3	6	25	12
	Prephenate_dehydrogenase	22	3	6	25	12
	Precorrin-8x_methylmutase	22	3	6	25	12
	Plays_an_important_role_in_the_de_novo_pathway_of_purine_nucleotide_biosynthesis	22	3	6	25	12
	Phosphoribosylformylglycinamidine_synthase,_purS	22	3	6	25	12
	Participates_in_electron_transfer_between_P700_and_the_cytochrome_b6-f_complex_in_photosystem_I	22	3	6	25	12
	PPIases_accelerate_the_folding_of_proteins_(By_similarity)	22	3	6	25	12
	One_of_the_primary_rRNA_binding_proteins,_this_protein_initially_binds_near_the_5'-end_of_the_23S_rRNA._It_is_important_during_the_early_stages_of_50S_assembly._It_makes_multiple_contacts_with_different_domains_of_the_23S_rRNA_in_the_assembled_50S_subunit_and_ribosome_(By_similarity)	22	3	6	25	12
	One_of_the_primary_rRNA_binding_proteins,_it_binds_directly_near_the_3'-end_of_the_23S_rRNA,_where_it_nucleates_assembly_of_the_50S_subunit_(By_similarity)	22	3	6	25	12
	May_be_involved_in_photosynthetic_membrane_biogenesis_(By_similarity)	22	3	6	25	12
	Located_at_the_back_of_the_30S_subunit_body_where_it_stabilizes_the_conformation_of_the_head_with_respect_to_the_body_(By_similarity)	22	3	6	25	12
	Isochorismatase,_hydrolase	22	3	6	25	12
	HAM1_family	22	3	6	25	12
	Fructosamine_kinase	22	3	6	25	12
	Forms_an_intersubunit_bridge_(bridge_B4)_with_the_23S_rRNA_of_the_50S_subunit_in_the_ribosome_(By_similarity)	22	3	6	25	12
	Essential_cell_division_protein_that_forms_a_contractile_ring_structure_(Z_ring)_at_the_future_cell_division_site._The_regulation_of_the_ring_assembly_controls_the_timing_and_the_location_of_cell_division._One_of_the_functions_of_the_FtsZ_ring_is_to_recruit_other_cell_division_proteins_to_the_septum_to_produce_a_new_cell_wall_between_the_dividing_cells._Binds_GTP_and_shows_GTPase_activity_(By_sim…	22	3	6	25	12
	Domain_of_unknown_function_(DUF1995)	22	3	6	25	12
	DNA_polymerase_III_is_a_complex,_multichain_enzyme_responsible_for_most_of_the_replicative_synthesis_in_bacteria._This_DNA_polymerase_also_exhibits_3'_to_5'_exonuclease_activity._The_beta_chain_is_required_for_initiation_of_replication_once_it_is_clamped_onto_DNA,_it_slides_freely_(bidirectional_and_ATP-_independent)_along_duplex_DNA_(By_similarity)	22	3	6	25	12
	Converts_2,5-diamino-6-(ribosylamino)-4(3h)-pyrimidinone_5'-phosphate_into_5-amino-6-(ribosylamino)-2,4(1h,3h)-_pyrimidinedione_5'-phosphate_(By_similarity)	22	3	6	25	12
	Cell_division_protein_that_is_part_of_the_divisome_complex_and_is_recruited_early_to_the_Z-ring._Probably_stimulates_Z-ring_formation,_perhaps_through_the_cross-linking_of_FtsZ_protofilaments._Its_function_overlaps_with_FtsA_(By_similarity)	22	3	6	25	12
	Catalyzes_two_activities_which_are_involved_in_the_cyclic_version_of_arginine_biosynthesis_the_synthesis_of_N-_acetylglutamate_from_glutamate_and_acetyl-CoA_as_the_acetyl_donor,_and_of_ornithine_by_transacetylation_between_N(2)-acetylornithine_and_glutamate_(By_similarity)	22	3	6	25	12
	Catalyzes_the_phosphorylation_of_the_position_2_hydroxy_group_of_4-diphosphocytidyl-2C-methyl-D-erythritol_(By_similarity)	22	3	6	25	12
	Catalyzes_the_oxidation_of_3-carboxy-2-hydroxy-4-_methylpentanoate_(3-isopropylmalate)_to_3-carboxy-4-methyl-2-_oxopentanoate._The_product_decarboxylates_to_4-methyl-2_oxopentanoate_(By_similarity)	22	3	6	25	12
	Catalyzes_the_gamma-elimination_of_phosphate_from_L-_phosphohomoserine_and_the_beta-addition_of_water_to_produce_L-_threonine_(By_similarity)	22	3	6	25	12
	Catalyzes_the_NAD(P)-dependent_oxidation_of_4-_(phosphohydroxy)-L-threonine_(HTP)_into_2-amino-3-oxo-4-_(phosphohydroxy)butyric_acid_which_spontaneously_decarboxylates_to_form_3-amino-2-oxopropyl_phosphate_(AHAP)_(By_similarity)	22	3	6	25	12
	Biotin-(Acetyl-CoA-carboxylase)_ligase	22	3	6	25	12
	Binds_to_23S_rRNA._Forms_part_of_two_intersubunit_bridges_in_the_70S_ribosome_(By_similarity)	22	3	6	25	12
	An_accessory_protein_needed_during_the_final_step_in_the_assembly_of_30S_ribosomal_subunit,_possibly_for_assembly_of_the_head_region._Probably_interacts_with_S19._Essential_for_efficient_processing_of_16S_rRNA._May_be_needed_both_before_and_after_RbfA_during_the_maturation_of_16S_rRNA._It_has_affinity_for_free_ribosomal_30S_subunits_but_not_for_70S_ribosomes_(By_similarity)	22	3	6	25	12
	Adenosylcobinamide_kinase	22	3	6	25	12
	Acetyl-CoA_carboxylase,_biotin_carboxyl_carrier_protein	22	3	6	25	12
	AEC_family_transporter	22	3	6	25	12
	ABC_transporter,_ATP-binding_protein	22	3	6	25	12
	50s_ribosomal_protein_l29	22	3	6	25	12
	50S_ribosomal_protein_l27	22	3	6	25	12
	50S_ribosomal_protein_l17	22	3	6	25	12
	OsmC_family	22	3	0	25	12
	carboxy-peptidase	45	6	12	51	11.7647
	Glutamine_amido-transferase	15	2	6	17	11.7647
	gtp-binding_protein	46	6	12	52	11.5385
	UPF0234_protein	23	3	6	26	11.5385
	Triose-phosphate_isomerase	23	3	6	26	11.5385
	Part_of_the_Sec_protein_translocase_complex._Interacts_with_the_SecYEG_preprotein_conducting_channel._Has_a_central_role_in_coupling_the_hydrolysis_of_ATP_to_the_transfer_of_proteins_into_and_across_the_cell_membrane,_serving_as_an_ATP-driven_molecular_motor_driving_the_stepwise_translocation_of_polypeptide_chains_across_the_membrane_(By_similarity)	23	3	6	26	11.5385
	Maf-like_protein	23	3	6	26	11.5385
	Catalyzes_the_folate-dependent_formation_of_5-methyl-_uridine_at_position_54_(M-5-U54)_in_all_tRNAs_(By_similarity)	23	3	6	26	11.5385
	Catalyzes_the_NADPH-dependent_formation_of_L-aspartate-_semialdehyde_(L-ASA)_by_the_reductive_dephosphorylation_of_L-_aspartyl-4-phosphate_(By_similarity)	23	3	6	26	11.5385
	Catalyzes_the_N-acylation_of_UDP-3-O-acylglucosamine_using_3-hydroxyacyl-ACP_as_the_acyl_donor._Is_involved_in_the_biosynthesis_of_lipid_A,_a_phosphorylated_glycolipid_that_anchors_the_lipopolysaccharide_to_the_outer_membrane_of_the_cell_(By_similarity)	23	3	6	26	11.5385
	Ammonium_transporter	23	3	6	26	11.5385
	epimerase	24	3	7	27	11.1111
	shikimate_dehydrogenase	24	3	6	27	11.1111
	pfkb_domain_protein	24	3	6	27	11.1111
	ferritin	24	3	6	27	11.1111
	dipeptidase	24	3	6	27	11.1111
	Removes_the_formyl_group_from_the_N-terminal_Met_of_newly_synthesized_proteins._Requires_at_least_a_dipeptide_for_an_efficient_rate_of_reaction._N-terminal_L-methionine_is_a_prerequisite_for_activity_but_the_enzyme_has_broad_specificity_at_other_positions_(By_similarity)	24	3	6	27	11.1111
	Nitrogen_fixation_protein_of_unknown_function	24	3	6	27	11.1111
	Involved_in_protein_export._Acts_as_a_chaperone_by_maintaining_the_newly_synthesized_protein_in_an_open_conformation	24	3	6	27	11.1111
	Periplasmic_Protein	16	2	5	18	11.1111
	deoxyribo-dipyrimidine_photolyase	57	7	0	64	10.9375
	ABC_transporter	504	61	132	565	10.7965
	oxidoreductase	75	9	18	84	10.7143
	IGPS_catalyzes_the_conversion_of_PRFAR_and_glutamine_to_IGP,_AICAR_and_glutamate._The_HisF_subunit_catalyzes_the_cyclization_activity_that_produces_IGP_and_AICAR_from_PRFAR_using_the_ammonia_provided_by_the_HisH_subunit_(By_similarity)	25	3	7	28	10.7143
	Peptidase_U61,_LD-carboxypeptidase_A	17	2	0	19	10.5263
	Flavin_containing_amine_oxidoreductase	43	5	6	48	10.4167
	DnaJ_domain_protein	52	6	13	58	10.3448
	Methyltransferase_domain	26	3	11	29	10.3448
	Phosphatidate_cytidylyltransferase	45	5	12	50	10
	Endonuclease_that_specifically_degrades_the_RNA_of_RNA-_DNA_hybrids_(By_similarity)	45	5	12	50	10
	Abortive_infection_protein	36	4	6	40	10
	phosphomethylpyrimidine_kinase	18	2	0	20	10
	MazG_family	18	2	0	20	10
	Membrane	223	24	46	247	9.7166
	radical_SAM_domain_protein	56	6	24	62	9.67742
	pfkB_family_carbohydrate_kinase	28	3	6	31	9.67742
	Hnh_endonuclease	68	7	12	75	9.33333
	Cupin_domain	30	3	5	33	9.09091
	Chromate_transporter,_chromate_ion_transporter_(CHR)_family	10	1	0	11	9.09091
	Ferredoxin	144	14	36	158	8.86076
	helicase	31	3	17	34	8.82353
	HAD-superfamily_hydrolase_subfamily_IA_variant_3	31	3	6	34	8.82353
	peptidase	73	7	18	80	8.75
	s4_domain-containing_protein	21	2	6	23	8.69565
	mechanosensitive_ion_channel	21	2	6	23	8.69565
	Redox_regulated_molecular_chaperone._Protects_both_thermally_unfolding_and_oxidatively_damaged_proteins_from_irreversible_aggregation._Plays_an_important_role_in_the_bacterial_defense_system_toward_oxidative_stress_(By_similarity)	21	2	6	23	8.69565
	3-methyladenine_DNA_glycosylase	21	2	6	23	8.69565
	peptidase_S51,_dipeptidase_E	21	2	0	23	8.69565
	Fatty_Acid_Desaturase	44	4	12	48	8.33333
	Vitamin_K_epoxide_reductase	33	3	6	36	8.33333
	Glutaredoxin	33	3	6	36	8.33333
	Photosystem_I_assembly_related_protein	22	2	6	24	8.33333
	Involved_in_urease_metallocenter_assembly._Binds_nickel._Probably_functions_as_a_nickel_donor_during_metallocenter_assembly_(By_similarity)	22	2	0	24	8.33333
	Part_of_the_Sec_protein_translocase_complex._Interacts_with_the_SecYEG_preprotein_conducting_channel._SecDF_uses_the_proton_motive_force_(PMF)_to_complete_protein_translocation_after_the_ATP-dependent_function_of_SecA_(By_similarity)	46	4	12	50	8
	Allows_the_formation_of_correctly_charged_Asn-tRNA(Asn)_or_Gln-tRNA(Gln)_through_the_transamidation_of_misacylated_Asp-_tRNA(Asn)_or_Glu-tRNA(Gln)_in_organisms_which_lack_either_or_both_of_asparaginyl-tRNA_or_glutaminyl-tRNA_synthetases._The_reaction_takes_place_in_the_presence_of_glutamine_and_ATP_through_an_activated_phospho-Asp-tRNA(Asn)_or_phospho-Glu-tRNA(Gln)_(By_similarity)	46	4	12	50	8
	transhydrogenase_(subunit_alpha	23	2	6	25	8
	thioredoxin_family_protein_(EC_1.17.4.1)	23	2	6	25	8
	protein_tyrosine_phosphatase	23	2	6	25	8
	phosphoribosylformylglycinamidine_synthase_ii	23	2	6	25	8
	oligopeptidase_A	23	2	6	25	8
	modulator_of_DNA_gyrase	23	2	6	25	8
	glycine_cleavage	23	2	6	25	8
	glutamate-cysteine_ligase	23	2	6	25	8
	endoribonuclease_L-psp	23	2	6	25	8
	dihydroneopterin_aldolase	23	2	6	25	8
	dienelactone_hydrolase	23	2	6	25	8
	dNA-binding_protein	23	2	6	25	8
	cdp-diacylglycerol-glycerol-3-phosphate_3-phosphatidyltransferase	23	2	6	25	8
	YciI-Like_Protein	23	2	6	25	8
	Uncharacterized_protein_conserved_in_bacteria_(DUF2064)	23	2	6	25	8
	Uncharacterised_protein_family_(UPF0104)	23	2	6	25	8
	UPF0367_protein	23	2	6	25	8
	Type_ii_secretion_system	23	2	6	25	8
	Transfers_the_fatty_acyl_group_on_membrane_lipoproteins_(By_similarity)	23	2	6	25	8
	This_protein_binds_to_the_23S_rRNA,_and_is_important_in_its_secondary_structure._It_is_located_near_the_subunit_interface_in_the_base_of_the_L7_L12_stalk,_and_near_the_tRNA_binding_site_of_the_peptidyltransferase_center_(By_similarity)	23	2	6	25	8
	Thioesterase	23	2	6	25	8
	The_globular_domain_of_the_protein_is_located_near_the_polypeptide_exit_tunnel_on_the_outside_of_the_subunit,_while_an_extended_beta-hairpin_is_found_that_lines_the_wall_of_the_exit_tunnel_in_the_center_of_the_70S_ribosome_(By_similarity)	23	2	6	25	8
	The_RuvA-RuvB_complex_in_the_presence_of_ATP_renatures_cruciform_structure_in_supercoiled_DNA_with_palindromic_sequence,_indicating_that_it_may_promote_strand_exchange_reactions_in_homologous_recombination._RuvAB_is_a_helicase_that_mediates_the_Holliday_junction_migration_by_localized_denaturation_and_reannealing_(By_similarity)	23	2	6	25	8
	Sulfite_reductase	23	2	6	25	8
	SprT	23	2	6	25	8
	Specifically_methylates_the_pseudouridine_at_position_1915_(m3Psi1915)_in_23S_rRNA_(By_similarity)	23	2	6	25	8
	Specifically_dimethylates_two_adjacent_adenosines_(A1518_and_A1519)_in_the_loop_of_a_conserved_hairpin_near_the_3'-end_of_16S_rRNA_in_the_30S_particle._May_play_a_critical_role_in_biogenesis_of_30S_subunits_(By_similarity)	23	2	6	25	8
	Single_strand-specific_metallo-endoribonuclease_involved_in_late-stage_70S_ribosome_quality_control_and_in_maturation_of_the_3'_terminus_of_the_16S_rRNA_(By_similarity)	23	2	6	25	8
	Serum_resistance_locus_BrkB-like_protein	23	2	6	25	8
	Phytoene_dehydrogenase	23	2	6	25	8
	Photosystem_I_subunit_X	23	2	6	25	8
	Photosystem_II_reaction_center_W_protein	23	2	6	25	8
	Phosphoribosylglycinamide_synthetase	23	2	6	25	8
	O-succinylbenzoate_synthase	23	2	6	25	8
	NLP_P60_protein	23	2	6	25	8
	Multifunctional_enzyme_that_catalyzes_the_SAM-dependent_methylation_of_uroporphyrinogen_III_at_position_C-2_and_C-7_to_form_precorrin-2_and_then_position_C-12_or_C-18_to_form_trimethylpyrrocorphin_2._It_also_catalyzes_the_conversion_of_precorrin-2_into_siroheme._This_reaction_consists_of_the_NAD-_dependent_oxidation_of_precorrin-2_into_sirohydrochlorin_and_its_subsequent_ferrochelation_into_siroh…	23	2	6	25	8
	Mg-protoporphyrin_IX_methyl_transferase	23	2	6	25	8
	Methylates_the_ribose_at_the_nucleotide_34_wobble_position_in_the_two_leucyl_isoacceptors_tRNA(Leu)(CmAA)_and_tRNA(Leu)(cmnm5UmAA)._Catalyzes_the_methyl_transfer_from_S-_adenosyl-L-methionine_to_the_2'-OH_of_the_wobble_nucleotide_(By_similarity)	23	2	6	25	8
	MazG_nucleotide_pyrophosphohydrolase	23	2	6	25	8
	May_play_a_role_in_30S_ribosomal_subunit_biogenesis._Unusual_circulary_permuted_GTPase_that_catalyzes_rapid_hydrolysis_of_GTP_with_a_slow_catalytic_turnover_(By_similarity)	23	2	6	25	8
	Major_role_in_the_synthesis_of_nucleoside_triphosphates_other_than_ATP._The_ATP_gamma_phosphate_is_transferred_to_the_NDP_beta_phosphate_via_a_ping-pong_mechanism,_using_a_phosphorylated_active-site_intermediate_(By_similarity)	23	2	6	25	8
	Involved_in_the_transcription_termination_process_(By_similarity)	23	2	6	25	8
	Involved_in_mRNA_degradation._Hydrolyzes_single-stranded_polyribonucleotides_processively_in_the_3'-_to_5'-direction_(By_similarity)	23	2	6	25	8
	Involved_in_correct_processing_of_both_the_5'_and_3'_ends_of_23S_rRNA_precursor._Processes_30S_rRNA_precursor_transcript_even_in_absence_of_ribonuclease_3_(Rnc)	23	2	6	25	8
	Inherit_from_NOG:_15.0_kDa_protein	23	2	6	25	8
	Hydrolase,_tatD_family	23	2	6	25	8
	Helix-turn-helix_domain_of_resolvase	23	2	6	25	8
	Glutathione_peroxidase	23	2	6	25	8
	F420-0:Gamma-glutamyl_ligase	23	2	6	25	8
	Domain_of_unknown_function_(DUF697)_	23	2	6	25	8
	Digests_double-stranded_RNA._Involved_in_the_processing_of_primary_rRNA_transcript_to_yield_the_immediate_precursors_to_the_large_and_small_rRNAs_(23S_and_16S)._Also_processes_some_mRNAs,_and_tRNAs_when_they_are_encoded_in_the_rRNA_operon_(By_similarity)	23	2	6	25	8
	Diacylglycerol_kinase	23	2	6	25	8
	DNA_polymerase_III_alpha_subunit	23	2	6	25	8
	Coproporphyrinogen_iii_oxidase	23	2	6	25	8
	Cell_wall_formation._Catalyzes_the_transfer_of_a_GlcNAc_subunit_on_undecaprenyl-pyrophosphoryl-MurNAc-pentapeptide_(lipid_intermediate_I)_to_form_undecaprenyl-pyrophosphoryl-MurNAc-_(pentapeptide)GlcNAc_(lipid_intermediate_II)_(By_similarity)	23	2	6	25	8
	Catalyzes_the_transfer_of_a_dimethylallyl_group_onto_the_adenine_at_position_37_in_tRNAs_that_read_codons_beginning_with_uridine,_leading_to_the_formation_of_N6-(dimethylallyl)adenosine_(i(6)A)_(By_similarity)	23	2	6	25	8
	Catalyzes_the_reversible_reaction_in_which_hydroxymethyl_group_from_5,10-methylenetetrahydrofolate_is_tranferred_onto_alpha-ketoisovalerate_to_form_ketopantoate_(By_similarity)	23	2	6	25	8
	Catalyzes_the_reversible_adenylation_of_nicotinate_mononucleotide_(NaMN)_to_nicotinic_acid_adenine_dinucleotide_(NaAD)_(By_similarity)	23	2	6	25	8
	Catalyzes_the_formation_of_6,7-dimethyl-8-_ribityllumazine_by_condensation_of_5-amino-6-(D-_ribitylamino)uracil_with_3,4-dihydroxy-2-butanone_4-phosphate._This_is_the_penultimate_step_in_the_biosynthesis_of_riboflavin_(By_similarity)	23	2	6	25	8
	Catalyzes_the_conversion_of_N5-carboxyaminoimidazole_ribonucleotide_(N5-CAIR)_to_4-carboxy-5-aminoimidazole_ribonucleotide_(CAIR)_(By_similarity)	23	2	6	25	8
	Catalyzes_the_condensation_of_isopentenyl_diphosphate_(IPP)_with_allylic_pyrophosphates_generating_different_type_of_terpenoids_(By_similarity)	23	2	6	25	8
	Catalyzes_the_condensation_of_ATP_and_5-phosphoribose_1-_diphosphate_to_form_N'-(5'-phosphoribosyl)-ATP_(PR-ATP)._Has_a_crucial_role_in_the_pathway_because_the_rate_of_histidine_biosynthesis_seems_to_be_controlled_primarily_by_regulation_of_HisG_enzymatic_activity_(By_similarity)	23	2	6	25	8
	Catalyzes_the_complicated_ring_closure_reaction_between_the_two_acyclic_compounds_1-deoxy-D-xylulose-5-phosphate_(DXP)_and_3-amino-2-oxopropyl_phosphate_(1-amino-acetone-3-phosphate_or_AAP)_to_form_pyridoxine_5'-phosphate_(PNP)_and_inorganic_phosphate_(By_similarity)	23	2	6	25	8
	Catalyzes_the_attachment_of_glutamate_to_tRNA(Glu)_in_a_two-step_reaction_glutamate_is_first_activated_by_ATP_to_form_Glu-AMP_and_then_transferred_to_the_acceptor_end_of_tRNA(Glu)_(By_similarity)	23	2	6	25	8
	Catalyzes_a_mechanistically_unusual_reaction,_the_ATP-_dependent_insertion_of_CO2_between_the_N7_and_N8_nitrogen_atoms_of_7,8-diaminopelargonic_acid_(DAPA)_to_form_an_ureido_ring_(By_similarity)	23	2	6	25	8
	Can_catalyze_the_hydrolysis_of_ATP_in_the_presence_of_single-stranded_DNA,_the_ATP-dependent_uptake_of_single-stranded_DNA_by_duplex_DNA,_and_the_ATP-dependent_hybridization_of_homologous_single-stranded_DNAs._It_interacts_with_LexA_causing_its_activation_and_leading_to_its_autocatalytic_cleavage_(By_similarity)	23	2	6	25	8
	Binds_specifically_to_the_SsrA_RNA_(tmRNA)_and_is_required_for_stable_association_of_SsrA_with_ribosomes_(By_similarity)	23	2	6	25	8
	Binds_directly_to_23S_rRNA._The_L1_stalk_is_quite_mobile_in_the_ribosome,_and_is_involved_in_E_site_tRNA_release_(By_similarity)	23	2	6	25	8
	Allows_the_formation_of_correctly_charged_Gln-tRNA(Gln)_through_the_transamidation_of_misacylated_Glu-tRNA(Gln)_in_organisms_which_lack_glutaminyl-tRNA_synthetase._The_reaction_takes_place_in_the_presence_of_glutamine_and_ATP_through_an_activated_gamma-phospho-Glu-tRNA(Gln)_(By_similarity)	23	2	6	25	8
	Acetazolamide_conferring_resistance_protein_Zam	23	2	6	25	8
	ATP-dependent_Clp_protease,_Hsp_100,_ATP-binding_subunit_ClpB	23	2	6	25	8
	Uncharacterized_protein_conserved_in_bacteria_(DUF2130)	23	2	1	25	8
	One_of_the_proteins_that_surrounds_the_polypeptide_exit_tunnel_on_the_outside_of_the_subunit_(By_similarity)	23	2	1	25	8
	Conserved_membrane_protein,_multidrug_efflux_associated	23	2	0	25	8
	Alpha_beta_hydrolase	81	7	7	88	7.95455
	Pentapeptide_repeat-containing_protein	94	8	24	102	7.84314
	Pseudouridine_synthase	48	4	12	52	7.69231
	site-determining_protein	24	2	6	26	7.69231
	riboflavin_biosynthesis_protein_ribF	24	2	6	26	7.69231
	amidohydrolase	24	2	6	26	7.69231
	Specifically_methylates_the_N7_position_of_a_guanine_in_16S_rRNA_(By_similarity)	24	2	6	26	7.69231
	Catalyzes_the_synthesis_of_activated_sulfate_(By_similarity)	24	2	6	26	7.69231
	Catalyzes_the_conversion_of_acetate_into_acetyl-CoA_(AcCoA),_an_essential_intermediate_at_the_junction_of_anabolic_and_catabolic_pathways._AcsA_undergoes_a_two-step_reaction._In_the_first_half_reaction,_AcsA_combines_acetate_with_ATP_to_form_acetyl-adenylate_(AcAMP)_intermediate._In_the_second_half_reaction,_it_can_then_transfer_the_acetyl_group_from_AcAMP_to_the_sulfhydryl_group_of_CoA,_forming_…	24	2	6	26	7.69231
	Ap-4-A_phosphorylase_II	24	2	6	26	7.69231
	ABC_exporter_membrane_fusion_protein,_DevB_family	24	2	6	26	7.69231
	Biogenesis_protein	24	2	2	26	7.69231
	This_protein_is_a_component_of_the_reaction_center_of_photosystem_II_(By_similarity)	26	2	6	28	7.14286
	Resolvase	26	2	0	28	7.14286
	esterase_lipase_thioesterase_family_active_site	13	1	0	14	7.14286
	Predicted_membrane_protein_(DUF2231)	13	1	0	14	7.14286
	electron_donor,_via_FMN_and_iron-sulfur_(Fe-S)_centers,_to_quinones_in_the_respiratory_and_or_the_photosynthetic_chain._The_immediate_electron_acceptor_for_the_enzyme_in_this_species_is_believed_to_be_plastoquinone._Couples_the_redox_reaction_to_proton_translocation,_and_thus_conserves_the_redox_energy_in_a_proton_gradient._Cyanobacterial_NDH-1_also_plays_a_role_in_inorganic_carbon-_concentration…	92	7	18	99	7.07071
	phosphonate_abc_transporter	79	6	17	85	7.05882
	Cleaves_peptides_in_various_proteins_in_a_process_that_requires_ATP_hydrolysis._Has_a_chymotrypsin-like_activity._Plays_a_major_role_in_the_degradation_of_misfolded_proteins_(By_similarity)	93	7	24	100	7
	PPIases_accelerate_the_folding_of_proteins._It_catalyzes_the_cis-trans_isomerization_of_proline_imidic_peptide_bonds_in_oligopeptides_(By_similarity)	27	2	6	29	6.89655
	domain_protein	126	9	24	135	6.66667
	decarboxylase	71	5	18	76	6.57895
	Cell_wall_formation._Adds_enolpyruvyl_to_UDP-N-_acetylglucosamine_(By_similarity)	29	2	11	31	6.45161
	Transporter	29	2	6	31	6.45161
	mRNA_3'-end_processing_factor	15	1	0	16	6.25
	Catalyzes_the_phosphorylation_of_NAD_to_NADP._Utilizes_ATP_and_other_nucleoside_triphosphates_as_well_as_inorganic_polyphosphate_as_a_source_of_phosphorus_(By_similarity)	47	3	12	50	6
	Binds_to_the_23S_rRNA_(By_similarity)	47	3	12	50	6
	cystathionine_gamma-synthase	48	3	12	51	5.88235
	Pterin_4_alpha_carbinolamine_dehydratase	16	1	6	17	5.88235
	PAP_fibrillin	16	1	0	17	5.88235
	permease	49	3	12	52	5.76923
	desaturase	49	3	12	52	5.76923
	Microcompartments_protein	52	3	18	55	5.45455
	abc_transporter_atp-binding_protein	52	3	6	55	5.45455
	short-chain_dehydrogenase_reductase	71	4	12	75	5.33333
	VHS_domain-containing_protein	19	1	6	20	5
	Helicase,_RecD_TraA_family	19	1	5	20	5
	transcriptional_activator_(TenA	19	1	0	20	5
	Steroid_5-alpha_reductase,_C-terminal	19	1	0	20	5
	Catalyzes_the_transfer_of_the_L-Ara4N_moiety_of_the_glycolipid_undecaprenyl_phosphate-alpha-L-Ara4N_to_lipid_A._The_modified_arabinose_is_attached_to_lipid_A_and_is_required_for_resistance_to_polymyxin_and_cationic_antimicrobial_peptides_(By_similarity)	19	1	0	20	5
	alkyl_hydroperoxide_reductase_Thiol_specific_antioxidant_Mal_allergen	96	5	19	101	4.9505
	ABC,_transporter	100	5	12	105	4.7619
	Conserved_protein	20	1	6	21	4.7619
	essential_for_photochemical_activity._FB_is_the_terminal_electron_acceptor_of_PSI,_donating_electrons_to_ferredoxin._The_C-terminus_interacts_with_PsaA_B_D_and_helps_assemble_the_protein_into_the_PSI_complex._Required_for_binding_of_PsaD_and_PsaE_to_PSI._PSI_is_a_plastocyanin_cytochrome_c6-_ferredoxin_oxidoreductase,_converting_photonic_excitation_into_a_charge_separation,_which_transfers_an_elec…	20	1	2	21	4.7619
	Lactoylglutathione_lyase	21	1	7	22	4.54545
	Domain_of_unknown_function_(DUF1823)	21	1	6	22	4.54545
	Fe-S_cluster_protein	21	1	5	22	4.54545
	ATP-dependent_DNA_ligase	21	1	0	22	4.54545
	hydroxylase	22	1	6	23	4.34783
	Serine_hydroxymethyltransferase	22	1	6	23	4.34783
	Preprotein_translocase_subunit_SecG	22	1	6	23	4.34783
	Glyoxalase_Bleomycin_resistance_protein_(Dioxygenase	22	1	6	23	4.34783
	plastoquinol_terminal_oxidase	22	1	0	23	4.34783
	Required_for_maturation_of_urease_via_the_functional_incorporation_of_the_urease_nickel_metallocenter_(By_similarity)	46	2	0	48	4.16667
	WD-40_repeat-containing_protein	23	1	6	24	4.16667
	Pleiotropic_regulatory_protein	23	1	6	24	4.16667
	Cytochrome	23	1	6	24	4.16667
	photosystem_II_reaction_center_protein_H	23	1	5	24	4.16667
	Required,_probably_indirectly,_for_the_hydroxylation_of_2-octaprenylphenol_to_2-octaprenyl-6-hydroxy-phenol,_the_fourth_step_in_ubiquinone_biosynthesis_(By_similarity)	72	3	19	75	4
	Seems_to_be_required_for_the_assembly_of_the_photosystem_I_complex_(By_similarity)	48	2	12	50	4
	Heat_shock_protein	48	2	12	50	4
	Catalyzes_the_isomerization_between_2-isopropylmalate_and_3-isopropylmalate,_via_the_formation_of_2-isopropylmaleate_(By_similarity)	48	2	12	50	4
	Catalyzes_the_synthesis_of_dihydrouridine,_a_modified_base_found_in_the_D-loop_of_most_tRNAs_(By_similarity)	48	2	6	50	4
	Transcriptional_regulator	48	2	2	50	4
	phosphatase	24	1	7	25	4
	Catalyzes_the_reversible_transfer_of_the_terminal_phosphate_group_between_ATP_and_AMP._Plays_an_important_role_in_cellular_energy_homeostasis_and_in_adenine_nucleotide_metabolism_(By_similarity)	24	1	7	25	4
	transcripton_factor	24	1	6	25	4
	that_it_carries_out_the_mismatch_recognition_step._This_protein_has_a_weak_ATPase_activity_(By_similarity)	24	1	6	25	4
	synthase_(EC_4.2.1.75)	24	1	6	25	4
	s4_domain_protein	24	1	6	25	4
	ribonuclease_II	24	1	6	25	4
	rhodanese-like_protein	24	1	6	25	4
	protochlorophyllide_oxido-reductase	24	1	6	25	4
	protein_with_myosin-like	24	1	6	25	4
	precorrin-4_C(11)-methyltransferase	24	1	6	25	4
	ppx_gppa_phosphatase	24	1	6	25	4
	polyA_polymerase	24	1	6	25	4
	phosphoriboisomerase_A	24	1	6	25	4
	phenylalanyl-tRNA_synthetase_(alpha_subunit)	24	1	6	25	4
	peptidylprolyl_cis-trans_isomerase	24	1	6	25	4
	oxidase_(Subunit_III)	24	1	6	25	4
	nudix_hydrolase	24	1	6	25	4
	nag_kinase	24	1	6	25	4
	malate_dehydrogenase_(quinone)	24	1	6	25	4
	lipolytic_protein_G-D-S-L_family	24	1	6	25	4
	it_plays_a_direct_role_in_the_translocation_of_protons_across_the_membrane_(By_similarity)	24	1	6	25	4
	inositol_mono-phosphatase	24	1	6	25	4
	imidazole-glycerol-phosphate_dehydratase	24	1	6	25	4
	glutathione_synthase	24	1	6	25	4
	glucokinase_(EC_2.7.1.2)	24	1	6	25	4
	gCN5-related_N-acetyltransferase	24	1	6	25	4
	ferric_uptake_regulator	24	1	6	25	4
	feS_assembly_protein_SufD	24	1	6	25	4
	endonuclease_III	24	1	6	25	4
	d-amino_acid_oxidase	24	1	6	25	4
	cytosine_deaminase	24	1	6	25	4
	brancheD-chain_amino_acid_aminotransferase	24	1	6	25	4
	biotin_lipoate_A_B_protein_ligase	24	1	6	25	4
	biosynthesis	24	1	6	25	4
	bifunctional_purine_biosynthesis_protein_purh	24	1	6	25	4
	amino_acids_such_as_threonine,_to_avoid_such_errors,_it_has_a_posttransfer_editing_activity_that_hydrolyzes_mischarged_Thr-tRNA(Val)_in_a_tRNA-dependent_manner_(By_similarity)	24	1	6	25	4
	aluminum_resistance_protein	24	1	6	25	4
	acetylornithine_aminotransferase	24	1	6	25	4
	Uncharacterized_protein_conserved_in_bacteria_(DUF2062)	24	1	6	25	4
	UPF0176_protein	24	1	6	25	4
	Type_III_effector_Hrp-dependent	24	1	6	25	4
	This_protein_binds_directly_to_23S_ribosomal_RNA_(By_similarity)	24	1	6	25	4
	Thioredoxin_peroxidase	24	1	6	25	4
	Thiol-disulfide_oxidoreductase_dcc	24	1	6	25	4
	The_ortholog_in_A.thaliana_is_involved_in_photosystem_II_(PSII)_assembly,_but_knockout_of_the_corresponding_gene_in_Synechoccus_PCC_7002_has_no_effect_on_PSII_activity	24	1	6	25	4
	The_natural_substrate_for_this_enzyme_may_be_peptidyl-_tRNAs_which_drop_off_the_ribosome_during_protein_synthesis_(By_similarity)	24	1	6	25	4
	The_key_enzymatic_reactions_in_nitrogen_fixation_are_catalyzed_by_the_nitrogenase_complex,_which_has_2_components_the_iron_protein_and_the_molybdenum-iron_protein_(By_similarity)	24	1	6	25	4
	The_glycine_cleavage_system_catalyzes_the_degradation_of_glycine_(By_similarity)	24	1	6	25	4
	The_glycine_cleavage_system_catalyzes_the_degradation_of_glycine._The_P_protein_binds_the_alpha-amino_group_of_glycine_through_its_pyridoxal_phosphate_cofactor	24	1	6	25	4
	The_glycine_cleavage_system_catalyzes_the_degradation_of_glycine._The_H_protein_shuttles_the_methylamine_group_of_glycine_from_the_P_protein_to_the_T_protein_(By_similarity)	24	1	6	25	4
	The_beta_subunit_is_responsible_for_the_synthesis_of_L-_tryptophan_from_indole_and_L-serine_(By_similarity)	24	1	6	25	4
	The_alpha_subunit_is_responsible_for_the_aldol_cleavage_of_indoleglycerol_phosphate_to_indole_and_glyceraldehyde_3-_phosphate_(By_similarity)	24	1	6	25	4
	TRANSCRIPTIONAl_REGULATOR_GntR_family	24	1	6	25	4
	Synthesis_of_3-octaprenyl-4-hydroxybenzoate_(By_similarity)	24	1	6	25	4
	Superoxide_dismutase	24	1	6	25	4
	Stabilizes_the_interaction_between_PsaC_and_the_PSI_core,_assists_the_docking_of_the_ferredoxin_to_PSI_and_interacts_with_ferredoxin-NADP_oxidoreductase_(By_similarity)	24	1	6	25	4
	Specifically_methylates_the_N3_position_of_the_uracil_ring_of_uridine_1498_(m3U1498)_in_16S_rRNA._Acts_on_the_fully_assembled_30S_ribosomal_subunit_(By_similarity)	24	1	6	25	4
	Specifically_catalyzes_the_decarboxylation_of_meso-_diaminopimelate_(meso-DAP)_to_L-lysine_(By_similarity)	24	1	6	25	4
	Sodium-dependent_bicarbonate_transporter	24	1	6	25	4
	Short-chain_dehydrogenase_reductase_SDR	24	1	6	25	4
	Secondary_thiamine-phosphate_synthase_enzyme	24	1	6	25	4
	SNARE_associated_Golgi	24	1	6	25	4
	SMR_family_transporter	24	1	6	25	4
	SAM_(and_some_other_nucleotide)_binding_motif	24	1	6	25	4
	Rieske_2Fe-2S_domain_protein	24	1	6	25	4
	Responsible_for_synthesis_of_pseudouridine_from_uracil-_55_in_the_psi_GC_loop_of_transfer_RNAs_(By_similarity)	24	1	6	25	4
	Required_for_the_formation_of_a_threonylcarbamoyl_group_on_adenosine_at_position_37_(t(6)A37)_in_tRNAs_that_read_codons_beginning_with_adenine_(By_similarity)	24	1	6	25	4
	Required_for_maturation_of_30S_ribosomal_subunits_(By_similarity)	24	1	6	25	4
	Pyrophosphatase_that_hydrolyzes_non-canonical_purine_nucleotides_such_as_XTP_and_ITP_dITP_to_their_respective_monophosphate_derivatives._Might_exclude_non-canonical_purines_from_DNA_precursor_pool,_thus_preventing_their_incorporation_into_DNA_and_avoiding_chromosomal_lesions_(By_similarity)	24	1	6	25	4
	Produces_ATP_from_ADP_in_the_presence_of_a_proton_gradient_across_the_membrane_(By_similarity)	24	1	6	25	4
	Precorrin-3B_C17-methyltransferase	24	1	6	25	4
	Potassium_uptake_protein	24	1	6	25	4
	Polyprenyl_synthetase	24	1	6	25	4
	Photosystem_II_oxygen_evolving_complex_protein_PsbP	24	1	6	25	4
	Phosphoribosyl-amp_cyclohydrolase	24	1	6	25	4
	Pfam:DUF752	24	1	6	25	4
	Periplasmic_polyamine-binding_protein	24	1	6	25	4
	Peptidyl-prolyl_cis-trans_isomerase	24	1	6	25	4
	Peptidoglycan-binding_LysM	24	1	6	25	4
	Part_of_the_twin-arginine_translocation_(Tat)_system_that_transports_large_folded_proteins_containing_a_characteristic_twin-arginine_motif_in_their_signal_peptide_across_membranes._Together_with_TatB,_TatC_is_part_of_a_receptor_directly_interacting_with_Tat_signal_peptides_(By_similarity)	24	1	6	25	4
	PHP_domain_protein	24	1	6	25	4
	Nucleotidase_that_shows_phosphatase_activity_on_nucleoside_5'-monophosphates_(By_similarity)	24	1	6	25	4
	NnrU_family	24	1	6	25	4
	Nitrogen_regulatory_protein_pii	24	1	6	25	4
	Nad_synthetase	24	1	6	25	4
	Modifies_the_free_amino_group_of_the_aminoacyl_moiety_of_methionyl-tRNA(fMet)._The_formyl_group_appears_to_play_a_dual_role_in_the_initiator_identity_of_N-formylmethionyl-tRNA_by_(I)_promoting_its_recognition_by_IF2_and_(II)_impairing_its_binding_to_EFTu-GTP_(By_similarity)	24	1	6	25	4
	Metal_Dependent_Phosphohydrolase	24	1	6	25	4
	Membrane-associated_zinc_metalloprotease	24	1	6	25	4
	May_be_involved_in_signal_transduction._Participates_in_the_KaiABC_clock_protein_complex,_which_constitutes_the_main_circadian_regulator_in_cyanobacteria,_via_its_interaction_with_KaiC._Required_for_robustness_of_the_circadian_rhythm_of_gene_expression_and_is_involved_in_clock_outputs_(By_similarity)	24	1	6	25	4
	May_be_involved_in_recombinational_repair_of_damaged_DNA_(By_similarity)	24	1	6	25	4
	Located_at_the_top_of_the_head_of_the_30S_subunit,_it_contacts_several_helices_of_the_16S_rRNA._In_the_70S_ribosome_it_contacts_the_23S_rRNA_(bridge_B1a)_and_protein_L5_of_the_50S_subunit_(bridge_B1b),_connecting_the_2_subunits	24	1	6	25	4
	Leucyl-tRNA_synthetase	24	1	6	25	4
	K15918_D-glycerate_3-kinase_EC_2.7.1.31	24	1	6	25	4
	Joins_Ado-cobinamide-GDP_and_alpha-ribazole_to_generate_adenosylcobalamin_(Ado-cobalamin)_(By_similarity)	24	1	6	25	4
	Is_required_not_only_for_elongation_of_protein_synthesis_but_also_for_the_initiation_of_all_mRNA_translation_through_initiator_tRNA(fMet)_aminoacylation_(By_similarity)	24	1	6	25	4
	Involved_in_cell_wall_formation._Catalyzes_the_final_step_in_the_synthesis_of_UDP-N-acetylmuramoyl-pentapeptide_the_precursor_of_murein_(By_similarity)	24	1	6	25	4
	Integral_membrane_protein_interacts_with_FtsH	24	1	6	25	4
	Imidazole_acetol-phosphate_transaminase	24	1	6	25	4
	Glucosylglycerol-phosphate_phosphatase	24	1	6	25	4
	GTP-binding_protein	24	1	6	25	4
	Functions_as_a_ribosomal_silencing_factor._Interacts_with_ribosomal_protein_L14_(rplN),_blocking_formation_of_intersubunit_bridge_B8._Prevents_association_of_the_30S_and_50S_ribosomal_subunits_and_the_formation_of_functional_ribosomes,_thus_repressing_translation_(By_similarity)	24	1	6	25	4
	First_step_of_the_lipid_cycle_reactions_in_the_biosynthesis_of_the_cell_wall_peptidoglycan_(By_similarity)	24	1	6	25	4
	Ferric_uptake	24	1	6	25	4
	Fad_linked_oxidase	24	1	6	25	4
	Domain_of_unknown_function_(DUF309)	24	1	6	25	4
	Domain_of_unknown_function_(DUF1818)	24	1	6	25	4
	Dihydroxy-acid_dehydratase	24	1	6	25	4
	DNA_polymerase_iii	24	1	6	25	4
	Condensation_of_UDP-2,3-diacylglucosamine_and_2,3-_diacylglucosamine-1-phosphate_to_form_lipid_A_disaccharide,_a_precursor_of_lipid_A,_a_phosphorylated_glycolipid_that_anchors_the_lipopolysaccharide_to_the_outer_membrane_of_the_cell_(By_similarity)	24	1	6	25	4
	Component_of_the_KaiABC_clock_protein_complex,_which_constitutes_the_main_circadian_regulator_in_cyanobacteria._The_KaiABC_complex_may_act_as_a_promoter-non-specific_transcription_regulator_that_represses_transcription,_possibly_by_acting_on_the_state_of_chromosome_compaction._In_the_complex,_it_decreases_the_phosphorylation_status_of_KaiC._It_has_no_effect_on_KaiC_by_itself,_but_instead_needs_th…	24	1	6	25	4
	Cob-I-yrinic_acid_a,c-diamide_adenosyltransferase	24	1	6	25	4
	Catalyzes_the_two-electron_reduction_of_the_C2_and_C3(1)_diene_system_of_15,16-dihydrobiliverdin_(By_similarity)	24	1	6	25	4
	Catalyzes_the_transfer_of_an_acyl_group_from_acyl-_phosphate_(acyl-PO(4))_to_glycerol-3-phosphate_(G3P)_to_form_lysophosphatidic_acid_(LPA)._This_enzyme_utilizes_acyl-phosphate_as_fatty_acyl_donor,_but_not_acyl-CoA_or_acyl-ACP_(By_similarity)	24	1	6	25	4
	Catalyzes_the_stereoinversion_of_LL-2,6-_diaminoheptanedioate_(L,L-DAP)_to_meso-diaminoheptanedioate_(meso-_DAP),_a_precursor_of_L-lysine_and_an_essential_component_of_the_bacterial_peptidoglycan_(By_similarity)	24	1	6	25	4
	Catalyzes_the_rearrangement_of_1-deoxy-D-xylulose_5-_phosphate_(DXP)_to_produce_the_thiazole_phosphate_moiety_of_thiamine._Sulfur_is_provided_by_the_thiocarboxylate_moiety_of_the_carrier_protein_ThiS._In_vitro,_sulfur_can_be_provided_by_H(2)S_(By_similarity)	24	1	6	25	4
	Catalyzes_the_oxidation_of_5,10-_methylenetetrahydrofolate_to_5,10-methenyltetrahydrofolate_and_then_the_hydrolysis_of_5,10-methenyltetrahydrofolate_to_10-_formyltetrahydrofolate_(By_similarity)	24	1	6	25	4
	Catalyzes_the_hydrolysis_of_1,4-dihydroxy-2-naphthoyl-_CoA_(DHNA-CoA)_to_1,4-dihydroxy-2-naphthoate_(DHNA),_a_reaction_involved_in_phylloquinone_(vitamin_K1)_biosynthesis_(By_similarity)	24	1	6	25	4
	Catalyzes_the_formation_of_4-diphosphocytidyl-2-C-_methyl-D-erythritol_from_CTP_and_2-C-methyl-D-erythritol_4-_phosphate_(MEP)_(By_similarity)	24	1	6	25	4
	Catalyzes_the_conversion_of_epoxyqueuosine_(oQ)_to_queuosine_(Q),_which_is_a_hypermodified_base_found_in_the_wobble_positions_of_tRNA(Asp),_tRNA(Asn),_tRNA(His)_and_tRNA(Tyr)_(By_similarity)	24	1	6	25	4
	Catalyzes_the_conversion_of_dihydroorotate_to_orotate_with_quinone_as_electron_acceptor_(By_similarity)	24	1	6	25	4
	Catalyzes_the_conversion_of_dethiobiotin_(DTB)_to_biotin_by_the_insertion_of_a_sulfur_atom_into_dethiobiotin_via_a_radical-_based_mechanism_(By_similarity)	24	1	6	25	4
	Catalyzes_the_attachment_of_alanine_to_tRNA(Ala)_in_a_two-step_reaction_alanine_is_first_activated_by_ATP_to_form_Ala-_AMP_and_then_transferred_to_the_acceptor_end_of_tRNA(Ala)._Also_edits_incorrectly_charged_Ser-tRNA(Ala)_and_Gly-tRNA(Ala)_via_its_editing_domain_(By_similarity)	24	1	6	25	4
	Catalyzes_the_NADP-dependent_rearrangement_and_reduction_of_1-deoxy-D-xylulose-5-phosphate_(DXP)_to_2-C-methyl-D-erythritol_4-phosphate_(MEP)_(By_similarity)	24	1	6	25	4
	Catalyzes_the_ATP-dependent_phosphorylation_of_thiamine-_monophosphate_(TMP)_to_form_thiamine-pyrophosphate_(TPP),_the_active_form_of_vitamin_B1_(By_similarity)	24	1	6	25	4
	Carrier_of_the_growing_fatty_acid_chain_in_fatty_acid_biosynthesis_(By_similarity)	24	1	6	25	4
	Binds_together_with_S18_to_16S_ribosomal_RNA_(By_similarity)	24	1	6	25	4
	Binds_directly_to_23S_ribosomal_RNA_and_is_necessary_for_the_in_vitro_assembly_process_of_the_50S_ribosomal_subunit._It_is_not_involved_in_the_protein_synthesizing_functions_of_that_subunit_(By_similarity)	24	1	6	25	4
	Binds_directly_to_16S_ribosomal_RNA_(By_similarity)	24	1	6	25	4
	Binds_16S_rRNA,_required_for_the_assembly_of_30S_particles_and_may_also_be_responsible_for_determining_the_conformation_of_the_16S_rRNA_at_the_A_site_(By_similarity)	24	1	6	25	4
	Binding-protein-dependent_transport_systems,_inner_membrane_component	24	1	6	25	4
	Beta-carotene_hydroxylase	24	1	6	25	4
	Associates_with_free_30S_ribosomal_subunits_(but_not_with_30S_subunits_that_are_part_of_70S_ribosomes_or_polysomes)._Essential_for_efficient_processing_of_16S_rRNA._May_interact_with_the_5'-terminal_helix_region_of_16S_rRNA_(By_similarity)	24	1	6	25	4
	Aminotransferase_class_IV	24	1	6	25	4
	ATP_binding_to_DnaK_triggers_the_release_of_the_substrate_protein,_thus_completing_the_reaction_cycle._Several_rounds_of_ATP-dependent_interactions_between_DnaJ,_DnaK_and_GrpE_are_required_for_fully_efficient_folding._Also_involved,_together_with_DnaK_and_GrpE,_in_the_DNA_replication_of_plasmids_through_activation_of_initiation_proteins_(By_similarity)	24	1	6	25	4
	50s_ribosomal_protein_l28	24	1	6	25	4
	5-formyltetrahydrofolate_cyclo-ligase_family	24	1	6	25	4
	30S_ribosomal_protein_S9	24	1	6	25	4
	2-amino-4-hydroxy-6-_hydroxymethyldihydropteridine_pyrophosphokinase	24	1	6	25	4
	1-(5-phosphoribosyl)-5-amino-4-imidazole-carboxylate_(air)_carboxylase	24	1	6	25	4
	1,4-dihydroxy-2-naphthoate_octaprenyltransferase	24	1	6	25	4
	atp_synthase	24	1	3	25	4
	Glutathione_S-transferase	97	4	24	101	3.9604
	The_transhydrogenation_between_NADH_and_NADP_is_coupled_to_respiration_and_ATP_hydrolysis_and_functions_as_a_proton_pump_across_the_membrane_(By_similarity)	49	2	12	51	3.92157
	DNA_gyrase_negatively_supercoils_closed_circular_double-_stranded_DNA_in_an_ATP-dependent_manner_and_also_catalyzes_the_interconversion_of_other_topological_isomers_of_double-stranded_DNA_rings,_including_catenanes_and_knotted_rings_(By_similarity)	49	2	12	51	3.92157
	thiamine_biosynthesis_oxidoreductase	25	1	6	26	3.84615
	p-type_ATPase	25	1	6	26	3.84615
	malonyl_CoA-acyl_carrier_protein_transacylase	25	1	6	26	3.84615
	homoserine_dehydrogenase	25	1	6	26	3.84615
	carboxysome_peptide_A	25	1	6	26	3.84615
	Sugar_fermentation_stimulation_protein_homolog	25	1	6	26	3.84615
	Stereospecific_condensation_of_phosphoenolpyruvate_(PEP)_and_D-erythrose-4-phosphate_(E4P)_giving_rise_to_3-deoxy-D-_arabino-heptulosonate-7-phosphate_(DAHP)_(By_similarity)	25	1	6	26	3.84615
	Seems_to_be_the_binding_site_for_several_of_the_factors_involved_in_protein_synthesis_and_appears_to_be_essential_for_accurate_translation_(By_similarity)	25	1	6	26	3.84615
	Responsible_for_the_amidation_of_carboxylic_groups_at_position_A_and_C_of_either_cobyrinic_acid_or_hydrogenobrynic_acid._NH(2)_groups_are_provided_by_glutamine,_and_one_molecule_of_ATP_is_hydrogenolyzed_for_each_amidation_(By_similarity)	25	1	6	26	3.84615
	Pyruvate_kinase	25	1	6	26	3.84615
	N-acetylglutamate_semialdehyde_dehydrogenase	25	1	6	26	3.84615
	DevC_protein	25	1	6	26	3.84615
	Cobalt_transport_protein	25	1	6	26	3.84615
	Catalyzes_the_formation_of_the_alpha-1,6-glucosidic_linkages_in_glycogen_by_scission_of_a_1,4-alpha-linked_oligosaccharide_from_growing_alpha-1,4-glucan_chains_and_the_subsequent_attachment_of_the_oligosaccharide_to_the_alpha-1,6_position_(By_similarity)	25	1	6	26	3.84615
	An_essential_GTPase_that_binds_both_GDP_and_GTP,_with_rapid_nucleotide_exchange._Plays_a_role_in_16S_rRNA_processing_and_30S_ribosomal_subunit_biogenesis_and_possibly_also_in_cell_cycle_regulation_and_energy_metabolism_(By_similarity)	25	1	6	26	3.84615
	Acetolactate_synthase_small_subunit	25	1	6	26	3.84615
	30S_ribosomal_protein_S16	25	1	6	26	3.84615
	UPF0061_protein	26	1	11	27	3.7037
	phosphoglycerate_mutase	26	1	6	27	3.7037
	aldose_1-epimerase	26	1	6	27	3.7037
	Regulatory_proteins,_Crp_family	26	1	6	27	3.7037
	NADH_dehydrogenase	26	1	6	27	3.7037
	ATP-binding_protein	26	1	6	27	3.7037
	Heme_oxygenase	26	1	1	27	3.7037
	Catalyzes_the_reversible_phosphorylation_of_S-methyl-5'-_thioadenosine_(MTA)_to_adenine_and_5-methylthioribose-1-phosphate._Involved_in_the_breakdown_of_MTA,_a_major_by-product_of_polyamine_biosynthesis._Responsible_for_the_first_step_in_the_methionine_salvage_pathway_after_MTA_has_been_generated_from_S-_adenosylmethionine._Has_broad_substrate_specificity_with_6-_aminopurine_nucleosides_as_prefer…	27	1	6	28	3.57143
	Carotenoid_oxygenase	27	1	6	28	3.57143
	Band_7_protein	27	1	6	28	3.57143
	NADH-ubiquinone_plastoquinone	28	1	17	29	3.44828
	Phage_integrase_family_protein	28	1	6	29	3.44828
	Histidine_kinase	87	3	18	90	3.33333
	Covalently_attaches_a_chromophore_to_Cys_residue(s)_of_phycobiliproteins_(By_similarity)	29	1	12	30	3.33333
	Phosphate-binding_protein	30	1	11	31	3.22581
	Putative_ammonia_monooxygenase	30	1	6	31	3.22581
	Two_component_transcriptional_regulator,_winged_helix_family	61	2	12	63	3.1746
	Sigma_factors_are_initiation_factors_that_promote_the_attachment_of_RNA_polymerase_to_specific_initiation_sites_and_are_then_released_(By_similarity)	101	3	24	104	2.88462
	Cysteine_desulfurase	74	2	18	76	2.63158
	Required_for_the_first_step_of_histidine_biosynthesis._May_allow_the_feedback_regulation_of_ATP_phosphoribosyltransferase_activity_by_histidine_(By_similarity)	41	1	6	42	2.38095
	Aldo_Keto_reductase	44	1	11	45	2.22222
	Inherit_from_COG:_Transfers_the_gamma-phosphate_of_ATP_to_the_4'-position_of_a_tetraacyldisaccharide_1-phosphate_intermediate_(termed_DS-1-_P)_to_form_tetraacyldisaccharide_1,4'-bis-phosphate_(lipid_IVA)_(By_similarity)	45	1	12	46	2.17391
	Cyclase_dehydrase	46	1	12	47	2.12766
	Acts_as_a_processive,_ATP-dependent_zinc_metallopeptidase_for_both_cytoplasmic_and_membrane_proteins._Plays_a_role_in_the_quality_control_of_integral_membrane_proteins_(By_similarity)	98	2	24	100	2
	transcriptional_regulator,_abrb	49	1	17	50	2
	pyrophosphate_phospho-hydrolase	49	1	12	50	2
	Signal_peptidase_i	49	1	12	50	2
	Catalyzes_the_radical-mediated_insertion_of_two_sulfur_atoms_into_the_C-6_and_C-8_positions_of_the_octanoyl_moiety_bound_to_the_lipoyl_domains_of_lipoate-dependent_enzymes,_thereby_converting_the_octanoylated_domains_into_lipoylated_derivatives_(By_similarity)	49	1	12	50	2
	30S_ribosomal_protein_S1	50	1	12	51	1.96078
	two-component_response_regulator	51	1	12	52	1.92308
	cobalamin_synthesis_protein,_P47K	52	1	20	53	1.88679
	penicillin-binding_protein	67	1	18	68	1.47059
	Conserved_Protein	70	1	12	71	1.40845
	Aminotransferase	79	1	18	80	1.25
	F(1)F(0)_ATP_synthase_produces_ATP_from_ADP_in_the_presence_of_a_proton_or_sodium_gradient._F-type_ATPases_consist_of_two_structural_domains,_F(1)_containing_the_extramembraneous_catalytic_core_and_F(0)_containing_the_membrane_proton_channel,_linked_together_by_a_central_stalk_and_a_peripheral_stalk._During_catalysis,_ATP_synthesis_in_the_catalytic_domain_of_F(1)_is_coupled_via_a_rotary_mechanism…	99	1	24	100	1
	NDH-1_shuttles_electrons_from_NADH,_via_FMN_and_iron-_sulfur_(Fe-S)_centers,_to_quinones_in_the_respiratory_chain._The_immediate_electron_acceptor_for_the_enzyme_in_this_species_is_believed_to_be_ubiquinone._Couples_the_redox_reaction_to_proton_translocation_(for_every_two_electrons_transferred,_four_hydrogen_ions_are_translocated_across_the_cytoplasmic_membrane),_and_thus_conserves_the_redox_ene…	126	0	30	126	0
	reductase	113	0	24	113	0
	DNA-dependent_RNA_polymerase_catalyzes_the_transcription_of_DNA_into_RNA_using_the_four_ribonucleoside_triphosphates_as_substrates_(By_similarity)	100	0	24	100	0
	chlorophyll_a_b_binding_light_harvesting_protein	63	0	47	63	0
	Component_of_the_cytochrome_b6-f_complex,_which_mediates_electron_transfer_between_photosystem_II_(PSII)_and_photosystem_I_(PSI),_cyclic_electron_flow_around_PSI,_and_state_transitions_(By_similarity)	75	0	18	75	0
	Cell_wall_formation_(By_similarity)	75	0	18	75	0
	Major_Facilitator_superfamily	67	0	17	67	0
	protease	54	0	14	54	0
	Prevents_misfolding_and_promotes_the_refolding_and_proper_assembly_of_unfolded_polypeptides_generated_under_stress_conditions_(By_similarity)	52	0	12	52	0
	subunit_m	51	0	12	51	0
	photosystem_II	51	0	12	51	0
	geranylgeranyl_reductase	51	0	12	51	0
	PsaA_and_PsaB_bind_P700,_the_primary_electron_donor_of_photosystem_I_(PSI),_as_well_as_the_electron_acceptors_A0,_A1_and_FX._PSI_is_a_plastocyanin_cytochrome_c6-ferredoxin_oxidoreductase,_converting_photonic_excitation_into_a_charge_separation,_which_transfers_an_electron_from_the_donor_P700_chlorophyll_pair_to_the_spectroscopically_characterized_acceptors_A0,_A1,_FX,_FA_and_FB_in_turn._Oxidized_…	51	0	12	51	0
	sulfate_transporter	50	0	12	50	0
	photosystem_i	50	0	12	50	0
	magnesium_chelatase	50	0	12	50	0
	cobaltochelatase,_cobn_subunit	50	0	12	50	0
	Uses_Mg-ATP_and_reduced_ferredoxin_to_reduce_ring_D_of_protochlorophyllide_(Pchlide)_to_form_chlorophyllide_a_(Chlide)._This_reaction_is_light-independent_(By_similarity)	50	0	12	50	0
	NDH-1_shuttles_electrons_from_NADH,_via_FMN_and_iron-_sulfur_(Fe-S)_centers,_to_quinones_in_the_respiratory_chain	50	0	12	50	0
	LycopEne	50	0	12	50	0
	Cysteine_synthase	50	0	12	50	0
	Acts_as_a_chaperone_(By_similarity)	50	0	12	50	0
	)-transporter	45	0	12	45	0
	aminopeptidase	47	0	6	47	0
	This_is_one_of_the_two_reaction_center_proteins_of_photosystem_II	47	0	6	47	0
	Glyceraldehyde-3-phosphate_dehydrogenase	42	0	11	42	0
	This_b-type_cytochrome_is_tightly_associated_with_the_reaction_center_of_photosystem_II_and_possibly_is_part_of_the_water-oxidation_complex_(By_similarity)	46	0	3	46	0
	SNARE_associated_Golgi_protein	40	0	6	40	0
	NAD(P)H-quinone_oxidoreductase_subunit_F	28	0	12	28	0
	PBS_lyase_HEAT-like_repeat	27	0	12	27	0
	K01470_creatinine_amidohydrolase_EC_3.5.2.10	27	0	12	27	0
	4Fe-4S_ferredoxin,_iron-sulfur_binding	27	0	12	27	0
	Subunits_I_and_II_form_the_functional_core_of_the_enzyme_complex._Electrons_originating_in_cytochrome_c_are_transferred_via_heme_a_and_Cu(A)_to_the_binuclear_center_formed_by_heme_a3_and_Cu(B)_(By_similarity)	32	0	6	32	0
	Phoh_family	32	0	6	32	0
	Cytochrome_C_oxidase,_subunit_I	32	0	6	32	0
	rna_polymerase_sigma_factor	30	0	6	30	0
	Rod_shape-determining_protein_mreb	30	0	6	30	0
	GTP_cyclohydrolase_i	25	0	11	25	0
	Na_H_antiporter	29	0	6	29	0
	response_regulator	28	0	6	28	0
	Chloride_channel	28	0	6	28	0
	n-acetylmuramoyl-l-alanine_amidase	27	0	6	27	0
	Transaldolase_is_important_for_the_balance_of_metabolites_in_the_pentose-phosphate_pathway_(By_similarity)	27	0	6	27	0
	SpoIID_LytB_domain_protein	27	0	6	27	0
	Replicative_dna_helicase	26	0	7	26	0
	Phosphoglucomutase_(EC_5.4.2.2	26	0	7	26	0
	Citrulline--aspartate_ligase	26	0	7	26	0
	ATP-dependent_DNA_helicase	27	0	6	27	0
	AAA_ATPase,_central_domain_protein	27	0	6	27	0
	sulfhydrylase	25	0	7	25	0
	shikimate_quinate_5-dehydrogenase	26	0	6	26	0
	recombination_factor_protein_RarA	25	0	7	25	0
	nitrilase	26	0	6	26	0
	glycogen_debranching_enzyme_glgx	26	0	6	26	0
	glutamine_phosphoribosylpyrophosphate_amidotransferase	26	0	6	26	0
	flavin_reductase_domain_protein,_FMN-binding	26	0	6	26	0
	aspartate_transcarbamylase	26	0	6	26	0
	anthranilate_synthase_component_I	26	0	6	26	0
	acetyl-CoA_carboxylase,_biotin_carboxylase	26	0	6	26	0
	The_UvrABC_repair_system_catalyzes_the_recognition_and_processing_of_DNA_lesions._UvrA_is_an_ATPase_and_a_DNA-binding_protein._A_damage_recognition_complex_composed_of_2_UvrA_and_2_UvrB_subunits_scans_DNA_for_abnormalities._When_the_presence_of_a_lesion_has_been_verified_by_UvrB,_the_UvrA_molecules_dissociate_(By_similarity)	26	0	6	26	0
	SAICAR_synthetase	26	0	6	26	0
	Rho_termination	26	0	6	26	0
	Required_during_biogenesis_of_c-type_cytochromes_(cytochrome_c6_and_cytochrome_f)_at_the_step_of_heme_attachment_(By_similarity)	26	0	6	26	0
	Modulator_of_DNA_gyrase	26	0	6	26	0
	Methyltransferase_required_for_the_conversion_of_demethylmenaquinone_(DMKH2)_to_menaquinone_(MKH2)_(By_similarity)	26	0	6	26	0
	May_play_a_role_in_the_repair_of_endogenous_alkylation_damage_(By_similarity)	26	0	6	26	0
	Ligates_lysine_onto_the_cytidine_present_at_position_34_of_the_AUA_codon-specific_tRNA(Ile)_that_contains_the_anticodon_CAU,_in_an_ATP-dependent_manner._Cytidine_is_converted_to_lysidine,_thus_changing_the_amino_acid_specificity_of_the_tRNA_from_methionine_to_isoleucine_(By_similarity)	25	0	7	25	0
	Glycyl-tRNA_synthetase_beta_subunit	26	0	6	26	0
	Exhibits_a_very_high_intrinsic_GTPase_hydrolysis_rate._Involved_in_the_addition_of_a_carboxymethylaminomethyl_(cmnm)_group_at_the_wobble_position_(U34)_of_certain_tRNAs,_forming_tRNA-_cmnm(5)s(2)U34_(By_similarity)	26	0	6	26	0
	Deoxycytidine_triphosphate_deaminase	25	0	7	25	0
	Converts_2C-methyl-D-erythritol_2,4-cyclodiphosphate_(ME-2,4cPP)_into_1-hydroxy-2-methyl-2-(E)-butenyl_4-diphosphate_(By_similarity)	26	0	6	26	0
	Component_of_the_ubiquinol-cytochrome_c_reductase_complex_(complex_III_or_cytochrome_b-c1_complex),_which_is_a_respiratory_chain_that_generates_an_electrochemical_potential_coupled_to_ATP_synthesis_(By_similarity)	26	0	6	26	0
	Catalyzes_the_transfer_of_a_ribosyl_phosphate_group_from_5-phosphoribose_1-diphosphate_to_orotate,_leading_to_the_formation_of_orotidine_monophosphate_(OMP)_(By_similarity)	26	0	6	26	0
	Catalyzes_the_synthesis_of_the_hydroxymethylpyrimidine_phosphate_(HMP-P)_moiety_of_thiamine_from_aminoimidazole_ribotide_(AIR)_in_a_radical_S-adenosyl-L-methionine_(SAM)-dependent_reaction_(By_similarity)	26	0	6	26	0
	Catalyzes_the_synthesis_of_GMP_from_XMP_(By_similarity)	26	0	6	26	0
	Catalyzes_the_reversible_conversion_of_2-_phosphoglycerate_into_phosphoenolpyruvate._It_is_essential_for_the_degradation_of_carbohydrates_via_glycolysis_(By_similarity)	26	0	6	26	0
	Catalyzes_the_last_two_sequential_reactions_in_the_de_novo_biosynthetic_pathway_for_UDP-N-acetylglucosamine_(UDP-_GlcNAc)._The_C-terminal_domain_catalyzes_the_transfer_of_acetyl_group_from_acetyl_coenzyme_A_to_glucosamine-1-phosphate_(GlcN-1-P)_to_produce_N-acetylglucosamine-1-phosphate_(GlcNAc-1-P),_which_is_converted_into_UDP-GlcNAc_by_the_transfer_of_uridine_5-_monophosphate_(from_uridine_5-tr…	26	0	6	26	0
	Catalyzes_the_interconversion_of_2-phosphoglycerate_and_3-phosphoglycerate_(By_similarity)	26	0	6	26	0
	Catalyzes_the_first_step_in_hexosamine_metabolism,_converting_fructose-6P_into_glucosamine-6P_using_glutamine_as_a_nitrogen_source_(By_similarity)	26	0	6	26	0
	Catalyzes_the_decarbonylation_of_fatty_aldehydes_to_alkanes._Requires_the_presence_of_ferredoxin,_ferredoxin_reductase_and_NADPH_for_in_vitro_decarbonylase_activity_(By_similarity)._Involved_in_the_biosynthesis_of_alkanes,_mainly_heptadecane_and_pentadecane	26	0	6	26	0
	Catalyzes_the_acyloin_condensation_reaction_between_C_atoms_2_and_3_of_pyruvate_and_glyceraldehyde_3-phosphate_to_yield_1-deoxy-D-xylulose-5-phosphate_(DXP)_(By_similarity)	25	0	7	25	0
	Catalyzes_the_ATP-dependent_phosphorylation_of_L-_homoserine_to_L-homoserine_phosphate_(By_similarity)	26	0	6	26	0
	Amidase_enhancer	26	0	6	26	0
	Alpha-keto-beta-hydroxylacyl_reductoisomerase	26	0	6	26	0
	Acetolactate_synthase_3_catalytic_subunit	26	0	6	26	0
	ABC_transporter,_substrate_binding_protein,_possibly_Mn	26	0	6	26	0
	3-dehydroquinate_synthase	26	0	6	26	0
	transporter_membrane_component	25	0	6	25	0
	transcriptional_regulator	25	0	6	25	0
	transcriptioN-repair_coupling_factor	25	0	6	25	0
	threonyL-tRNA_synthetase	25	0	6	25	0
	tRNA_(Guanosine-2'-O-)-methyltransferase	25	0	6	25	0
	sugar_kinase_fused_to	25	0	6	25	0
	sirohydrochlorin_cobaltochelatase	25	0	6	25	0
	rrna_methyltransferase	25	0	6	25	0
	ribulose_bisphosphate_carboxylase,_small	25	0	6	25	0
	ribulose-phosphate_3-epimerase	25	0	6	25	0
	ribonucleotide_reductase_(class_II)	25	0	6	25	0
	ribonuclease	25	0	6	25	0
	riboflavin_synthase,_subunit_alpha	25	0	6	25	0
	pyrroline-5-carboxylate_reductase	25	0	6	25	0
	precorriN-6y	25	0	6	25	0
	polymerase	25	0	6	25	0
	phytoene_synthase	25	0	6	25	0
	phytoene_desaturase_(EC	25	0	6	25	0
	photosystem_II_manganese-stabilizing	25	0	6	25	0
	phosphoribulokinase_(EC_2.7.1.19)	25	0	6	25	0
	phosphoribosylaminoimidazole_synthetase	25	0	6	25	0
	phosphoribosylaminoimidazole_carboxylase_atpase_subunit	25	0	6	25	0
	phosphate_abc_transporter	25	0	6	25	0
	phosphate_ABC_transporter	25	0	6	25	0
	phenylalanyl-tRNA_synthetase_(beta_subunit)	25	0	6	25	0
	p-aminobenzoate_synthetase	25	0	6	25	0
	neutral_invertase-like_protein	25	0	6	25	0
	muts2_protein	25	0	6	25	0
	lysyL-tRNA_synthetase	25	0	6	25	0
	light-dependent_protochlorophyllide_oxido-reductase	25	0	6	25	0
	it_is_required_for_DNA_replication_and_normal_SOS_inducibility._RecF_binds_preferentially_to_single-stranded,_linear_DNA._It_also_seems_to_bind_ATP_(By_similarity)	25	0	6	25	0
	it_binds_specifically_double-stranded_DNA_at_a_9_bp_consensus_(dnaA_box)_5'-TTATC_CA_A_CA_A-3'._DnaA_binds_to_ATP_and_to_acidic_phospholipids_(By_similarity)	25	0	6	25	0
	isocitrate_dehydrogenase_(NADP)	25	0	6	25	0
	iron-sulfur_cluster_assembly	25	0	6	25	0
	involved_in_the_biosynthesis_of_lipid_A,_a_phosphorylated_glycolipid_that_anchors_the_lipopolysaccharide_to_the_outer_membrane_of_the_cell_(By_similarity)	25	0	6	25	0
	inositol_monophosphatase	25	0	6	25	0
	inner_membrane_protein_translocase_component_YidC	25	0	6	25	0
	hydrolase_family_57	25	0	6	25	0
	hydrolase,_CocE_NonD_family_protein	25	0	6	25	0
	gtp-binding_protein_typa	25	0	6	25	0
	glutamine_synthetase	25	0	6	25	0
	glucose-6-phosphate_1-dehydrogenase	25	0	6	25	0
	fumarate_hydratase_class_II	25	0	6	25	0
	ferredoxin--NADP_reductase	25	0	6	25	0
	feS_assembly_ATPase_SufC	25	0	6	25	0
	exodeoxyribonuclease_V_beta	25	0	6	25	0
	exodeoxyribonuclease_V,_gamma	25	0	6	25	0
	dna_polymerase_iii_subunits_gamma_and_tau	25	0	6	25	0
	dna_polymerase_I	25	0	6	25	0
	dihydroorotase	25	0	6	25	0
	dihydrodipicolinate_reductase	25	0	6	25	0
	diaminopelargonic_acid_synthase	25	0	6	25	0
	delta-aminolevulinic_acid_dehydratase	25	0	6	25	0
	deaminase	25	0	6	25	0
	damaged_site,_the_DNA_wraps_around_one_UvrB_monomer._DNA_wrap_is_dependent_on_ATP_binding_by_UvrB_and_probably_causes_local_melting_of_the_DNA_helix,_facilitating_insertion_of_UvrB_beta-hairpin_between_the_DNA_strands._Then_UvrB_probes_one_DNA_strand_for_the_presence_of_a_lesion._If_a_lesion_is_found_the_UvrA_subunits_dissociate_and_the_UvrB-DNA_preincision_complex_is_formed._This_complex_is_subs…	25	0	6	25	0
	cytochrome_oxidase_assembly	25	0	6	25	0
	cytochrome_C	25	0	6	25	0
	cysteinyl-tRNA_synthetase	25	0	6	25	0
	competence_damage-inducible_protein	25	0	6	25	0
	cobalamin_synthesis_protein	25	0	6	25	0
	citrate_synthase	25	0	6	25	0
	chaperon-like_protein_for_quinone_binding_in_photosystem_II	25	0	6	25	0
	catalyzes_amidations_at_positions_B,_D,_E,_and_G_on_adenosylcobyrinic_A,C-diamide._NH(2)_groups_are_provided_by_glutamine,_and_one_molecule_of_ATP_is_hydrogenolyzed_for_each_amidation_(By_similarity)	25	0	6	25	0
	carboxysome_shell	25	0	6	25	0
	carbamoyl-phosphate_synthetase_ammonia_chain	25	0	6	25	0
	branched-chain_alpha-keto_acid_dehydrogenase_subunit_E2	25	0	6	25	0
	bacteriochlorophyll_chlorophyll_a_synthase	25	0	6	25	0
	aspartyl-trna_synthetase	25	0	6	25	0
	aspartate_kinase_(EC_2.7.2.4)	25	0	6	25	0
	arsenate_reductase	25	0	6	25	0
	arginyL-tRNA_synthetase	25	0	6	25	0
	arginosuccinase	25	0	6	25	0
	anti-sigma_regulatory_factor	25	0	6	25	0
	anthranilate_synthase	25	0	6	25	0
	alkaline_phosphatase-like_protein	25	0	6	25	0
	agmatinase	25	0	6	25	0
	adenylosuccinate_lyase	25	0	6	25	0
	Zinc_phosphodiesterase,_which_displays_some_tRNA_3'-_processing_endonuclease_activity._Probably_involved_in_tRNA_maturation,_by_removing_a_3'-trailer_from_precursor_tRNA_(By_similarity)	25	0	6	25	0
	Ycf66_protein	25	0	6	25	0
	UPF0284_protein	25	0	6	25	0
	UPF0272_protein	25	0	6	25	0
	UPF0052_protein	25	0	6	25	0
	UDP-sulfoquinovose_synthase	25	0	6	25	0
	Two_component_transcriptional_regulator,_luxr_family	25	0	6	25	0
	Tryptophanyl-tRNA_synthetase	25	0	6	25	0
	Transporter_associated_domain	25	0	6	25	0
	Transketolase_(EC_2.2.1.1)	25	0	6	25	0
	Transfers_the_N-acyl_diglyceride_group_on_what_will_become_the_N-terminal_cysteine_of_membrane_lipoproteins_(By_similarity)	25	0	6	25	0
	Transfers_and_isomerizes_the_ribose_moiety_from_AdoMet_to_the_7-aminomethyl_group_of_7-deazaguanine_(preQ1-tRNA)_to_give_epoxyqueuosine_(oQ-tRNA)_(By_similarity)	25	0	6	25	0
	Transcriptional_regulator,_Crp_Fnr_family	25	0	6	25	0
	Transcriptional_Regulator,_LuxR_family	25	0	6	25	0
	Transcription_elongation_factor_NusA	25	0	6	25	0
	Threonine_dehydratase	25	0	6	25	0
	This_protein_promotes_the_GTP-dependent_binding_of_aminoacyl-tRNA_to_the_A-site_of_ribosomes_during_protein_biosynthesis_(By_similarity)	25	0	6	25	0
	This_protein_is_one_of_the_early_assembly_proteins_of_the_50S_ribosomal_subunit,_although_it_is_not_seen_to_bind_rRNA_by_itself._It_is_important_during_the_early_stages_of_50S_assembly_(By_similarity)	25	0	6	25	0
	This_protein_is_located_at_the_30S-50S_ribosomal_subunit_interface_and_may_play_a_role_in_the_structure_and_function_of_the_aminoacyl-tRNA_binding_site_(By_similarity)	25	0	6	25	0
	This_is_1_of_the_proteins_that_binds_and_probably_mediates_the_attachment_of_the_5S_RNA_into_the_large_ribosomal_subunit,_where_it_forms_part_of_the_central_protuberance._In_the_70S_ribosome_it_contacts_protein_S13_of_the_30S_subunit_(bridge_B1b),_connecting_the_2_subunits	25	0	6	25	0
	Thiolesterase_that_catalyzes_the_hydrolysis_of_S-D-_lactoyl-glutathione_to_form_glutathione_and_D-lactic_acid_(By_similarity)	25	0	6	25	0
	The_central_subunit_of_the_protein_translocation_channel_SecYEG._Consists_of_two_halves_formed_by_TMs_1-5_and_6-10._These_two_domains_form_a_lateral_gate_at_the_front_which_open_onto_the_bilayer_between_TMs_2_and_7,_and_are_clamped_together_by_SecE_at_the_back._The_channel_is_closed_by_both_a_pore_ring_composed_of_hydrophobic_SecY_resides_and_a_short_helix_(helix_2A)_on_the_extracellular_side_of_…	25	0	6	25	0
	The_UvrABC_repair_system_catalyzes_the_recognition_and_processing_of_DNA_lesions._UvrC_both_incises_the_5'_and_3'_sides_of_the_lesion._The_N-terminal_half_is_responsible_for_the_3'_incision_and_the_C-terminal_half_is_responsible_for_the_5'_incision_(By_similarity)	25	0	6	25	0
	Tetrapolymerization_of_the_monopyrrole_PBG_into_the_hydroxymethylbilane_pre-uroporphyrinogen_in_several_discrete_steps_(By_similarity)	25	0	6	25	0
	TRNA-(Ms_2_io_6_A)-hydroxylase	25	0	6	25	0
	TPR-repeat_protein	25	0	6	25	0
	TIGR00159_family	25	0	6	25	0
	Synthesizes_selenophosphate_from_selenide_and_ATP_(By_similarity)	25	0	6	25	0
	Synthesizes_alpha-1,4-glucan_chains_using_ADP-glucose_(By_similarity)	25	0	6	25	0
	Sun_protein	25	0	6	25	0
	Sulfate_adenylate_transferase	25	0	6	25	0
	Sucrose_phosphorylase	25	0	6	25	0
	Specifically_methylates_the_guanine_in_position_2445_(m2G2445)_and_the_guanine_in_position_2069_(m7G2069)_of_23S_rRNA_(By_similarity)	25	0	6	25	0
	Specifically_methylates_the_N4_position_of_cytidine_in_position_1402_(C1402)_of_16S_rRNA_(By_similarity)	25	0	6	25	0
	Specifically_methylates_position_2_of_adenine_2503_in_23S_rRNA_and_position_2_of_adenine_37_in_tRNAs	25	0	6	25	0
	Specifically_methylates_guanosine-37_in_various_tRNAs_(By_similarity)	25	0	6	25	0
	Sodium_glutamate_symporter	25	0	6	25	0
	Signal_peptide_peptidase,_SppA	25	0	6	25	0
	Segregation_and_condensation_protein	25	0	6	25	0
	RuBisCO_catalyzes_two_reactions_the_carboxylation_of_D-_ribulose_1,5-bisphosphate,_the_primary_event_in_carbon_dioxide_fixation,_as_well_as_the_oxidative_fragmentation_of_the_pentose_substrate	25	0	6	25	0
	Responsible_for_the_release_of_ribosomes_from_messenger_RNA_at_the_termination_of_protein_biosynthesis._May_increase_the_efficiency_of_translation_by_recycling_ribosomes_from_one_round_of_translation_to_another_(By_similarity)	25	0	6	25	0
	Required_for_chromosome_condensation_and_partitioning_(By_similarity)	25	0	6	25	0
	Required_for_accurate_and_efficient_protein_synthesis_under_certain_stress_conditions._May_act_as_a_fidelity_factor_of_the_translation_reaction,_by_catalyzing_a_one-codon_backward_translocation_of_tRNAs_on_improperly_translocated_ribosomes._Back-_translocation_proceeds_from_a_post-translocation_(POST)_complex_to_a_pre-translocation_(PRE)_complex,_thus_giving_elongation_factor_G_a_second_chance_to…	25	0	6	25	0
	Required_for_a_late_step_of_50S_ribosomal_subunit_assembly._Has_GTPase_activity_(By_similarity)	25	0	6	25	0
	Reduction_of_activated_sulfate_into_sulfite_(By_similarity)	25	0	6	25	0
	RNA_helicase	25	0	6	25	0
	Promotes_RNA_polymerase_assembly._Latches_the_N-_and_C-_terminal_regions_of_the_beta'_subunit_thereby_facilitating_its_interaction_with_the_beta_and_alpha_subunits_(By_similarity)	25	0	6	25	0
	Produces_ATP_from_ADP_in_the_presence_of_a_proton_gradient_across_the_membrane._The_gamma_chain_is_believed_to_be_important_in_regulating_ATPase_activity_and_the_flow_of_protons_through_the_CF(0)_complex_(By_similarity)	25	0	6	25	0
	Produces_ATP_from_ADP_in_the_presence_of_a_proton_gradient_across_the_membrane._The_catalytic_sites_are_hosted_primarily_by_the_beta_subunits_(By_similarity)	25	0	6	25	0
	Produces_ATP_from_ADP_in_the_presence_of_a_proton_gradient_across_the_membrane._The_alpha_chain_is_a_regulatory_subunit_(By_similarity)	25	0	6	25	0
	Probably_a_ribosomal_protein_or_a_ribosome-associated_protein_(By_similarity)	25	0	6	25	0
	Primosomal_protein_n'	25	0	6	25	0
	Presumably_involved_in_the_processing_and_regular_turnover_of_intracellular_proteins._Catalyzes_the_removal_of_unsubstituted_N-terminal_amino_acids_from_various_peptides_(By_similarity)	25	0	6	25	0
	Prephenate_dehydratase	25	0	6	25	0
	Precorrin-2_c20-methyltransferase	25	0	6	25	0
	Potassium_channel_protein	25	0	6	25	0
	PilT_protein_domain_protein	25	0	6	25	0
	Photosystem_II_44_kDa_subunit_reaction_center_protein	25	0	6	25	0
	Phosphorylation_of_dTMP_to_form_dTDP_in_both_de_novo_and_salvage_pathways_of_dTTP_synthesis_(By_similarity)	25	0	6	25	0
	Phosphorylase_is_an_important_allosteric_enzyme_in_carbohydrate_metabolism._Enzymes_from_different_sources_differ_in_their_regulatory_mechanisms_and_in_their_natural_substrates._However,_all_known_phosphorylases_share_catalytic_and_structural_properties_(By_similarity)	25	0	6	25	0
	Phosphoribosylformylglycinamidine_synthase_I	25	0	6	25	0
	Phosphoribosylformimino-5-aminoimidazole_carboxamide_ribotide_isomerase	25	0	6	25	0
	Phosphoribosyl_pyrophosphate_synthase	25	0	6	25	0
	Phosphohydrolase	25	0	6	25	0
	Phosphoglycerate_kinase	25	0	6	25	0
	Phosphoglucomutase_Phosphomannomutase	25	0	6	25	0
	Pfam:DUF2869	25	0	6	25	0
	Peptide_chain_release_factor_2_directs_the_termination_of_translation_in_response_to_the_peptide_chain_termination_codons_UGA_and_UAA_(By_similarity)	25	0	6	25	0
	Peptide_chain_release_factor_1_directs_the_termination_of_translation_in_response_to_the_peptide_chain_termination_codons_UAG_and_UAA_(By_similarity)	25	0	6	25	0
	Peptidase_S9_prolyl_oligopeptidase_active_site	25	0	6	25	0
	Peptidase_M22_Glycoprotease	25	0	6	25	0
	Participates_in_transcription_elongation,_termination_and_antitermination_(By_similarity)	25	0	6	25	0
	Participates_actively_in_the_response_to_hyperosmotic_and_heat_shock_by_preventing_the_aggregation_of_stress-denatured_proteins,_in_association_with_DnaK_and_GrpE._It_is_the_nucleotide_exchange_factor_for_DnaK_and_may_function_as_a_thermosensor._Unfolded_proteins_bind_initially_to_DnaJ	25	0	6	25	0
	Part_of_the_ABC_transporter_complex_PstSACB_involved_in_phosphate_import._Responsible_for_energy_coupling_to_the_transport_system_(By_similarity)	25	0	6	25	0
	Part_of_a_stress-induced_multi-chaperone_system,_it_is_involved_in_the_recovery_of_the_cell_from_heat-induced_damage,_in_cooperation_with_DnaK,_DnaJ_and_GrpE._Acts_before_DnaK,_in_the_processing_of_protein_aggregates._Protein_binding_stimulates_the_ATPase_activity	25	0	6	25	0
	PRC-barrel_domain_protein	25	0	6	25	0
	PP-loop_domain_protein	25	0	6	25	0
	One_of_the_two_reaction_center_proteins_of_photosystem_II_(PSII),_D2_is_needed_for_assembly_of_a_stable_PSII_complex_(By_similarity)	25	0	6	25	0
	One_of_the_primary_rRNA_binding_proteins._Required_for_association_of_the_30S_and_50S_subunits_to_form_the_70S_ribosome,_for_tRNA_binding_and_peptide_bond_formation._It_has_been_suggested_to_have_peptidyltransferase_activity	25	0	6	25	0
	One_of_the_primary_rRNA_binding_proteins,_it_binds_directly_to_16S_rRNA_where_it_nucleates_assembly_of_the_head_domain_of_the_30S_subunit._Is_located_at_the_subunit_interface_close_to_the_decoding_center,_probably_blocks_exit_of_the_E-site_tRNA_(By_similarity)	25	0	6	25	0
	One_of_the_primary_rRNA_binding_proteins,_it_binds_directly_to_16S_rRNA_where_it_nucleates_assembly_of_the_body_of_the_30S_subunit_(By_similarity)	25	0	6	25	0
	One_of_the_primary_rRNA_binding_proteins,_it_binds_directly_to_16S_rRNA_central_domain_where_it_helps_coordinate_assembly_of_the_platform_of_the_30S_subunit_(By_similarity)	25	0	6	25	0
	One_of_the_essential_components_for_the_initiation_of_protein_synthesis._Protects_formylmethionyl-tRNA_from_spontaneous_hydrolysis_and_promotes_its_binding_to_the_30S_ribosomal_subunits._Also_involved_in_the_hydrolysis_of_GTP_during_the_formation_of_the_70S_ribosomal_complex_(By_similarity)	25	0	6	25	0
	One_of_the_early_assembly_proteins_it_binds_23S_rRNA._One_of_the_proteins_that_surrounds_the_polypeptide_exit_tunnel_on_the_outside_of_the_ribosome._Forms_the_main_docking_site_for_trigger_factor_binding_to_the_ribosome_(By_similarity)	25	0	6	25	0
	O-succinylbenzoic_acid--CoA_ligase	25	0	6	25	0
	Nuclease_that_resolves_Holliday_junction_intermediates_in_genetic_recombination._Cleaves_the_cruciform_structure_in_supercoiled_DNA_by_nicking_to_strands_with_the_same_polarity_at_sites_symmetrically_opposed_at_the_junction_in_the_homologous_arms_and_leaves_a_5'-terminal_phosphate_and_a_3'-terminal_hydroxyl_group_(By_similarity)	25	0	6	25	0
	Negatively_regulates_transcription_of_bacterial_ribonucleotide_reductase_nrd_genes_and_operons_by_binding_to_NrdR-_boxes_(By_similarity)	25	0	6	25	0
	Naphthoate_synthase	25	0	6	25	0
	NDH-1_shuttles_electrons_from_NADH,_via_FMN_and_iron-_sulfur_(Fe-S)_centers,_to_quinones_in_the_respiratory_chain._The_immediate_electron_acceptor_for_the_enzyme_in_this_species_is_believed_to_be_ubiquinone._Couples_the_redox_reaction_to_proton_translocation_(for_every_two_electrons_transferred,_four_hydrogen_ions_are_translocated_across_the_cytoplasmic_membrane),_and_thus_conserves_the_redox_ene…	25	0	6	25	0
	NADH_dehydrogenase_subunit_j	25	0	6	25	0
	NAD-binding_protein_involved_in_the_addition_of_a_carboxymethylaminomethyl_(cmnm)_group_at_the_wobble_position_(U34)_of_certain_tRNAs,_forming_tRNA-cmnm(5)s(2)U34_(By_similarity)	25	0	6	25	0
	Molecular_chaperone._Has_ATPase_activity_(By_similarity)	25	0	6	25	0
	Methylenetetrahydrofolate_reductase	25	0	6	25	0
	Methylates_ribosomal_protein_L11_(By_similarity)	25	0	6	25	0
	Methionine_synthase	25	0	6	25	0
	Metallo-Beta-Lactamase	25	0	6	25	0
	May_play_a_role_in_DNA_repair._It_seems_to_be_involved_in_an_RecBC-independent_recombinational_process_of_DNA_repair._It_may_act_with_RecF_and_RecO_(By_similarity)	25	0	6	25	0
	May_play_a_key_role_in_the_regulation_of_the_intracellular_concentration_of_adenosylhomocysteine_(By_similarity)	25	0	6	25	0
	May_catalyze_the_methylation_of_C-1_in_cobalt-precorrin-_5_and_the_subsequent_extrusion_of_acetic_acid_from_the_resulting_intermediate_to_form_cobalt-precorrin-6A_(By_similarity)	25	0	6	25	0
	Low-potential_electron_donor_to_a_number_of_redox_enzymes_(By_similarity)	25	0	6	25	0
	Located_on_the_platform_of_the_30S_subunit,_it_bridges_several_disparate_RNA_helices_of_the_16S_rRNA._Forms_part_of_the_Shine-Dalgarno_cleft_in_the_70S_ribosome_(By_similarity)	25	0	6	25	0
	Lipid-A-disaccharide_synthase	25	0	6	25	0
	Lipase_family	25	0	6	25	0
	L-cysteine_cystine_lyase	25	0	6	25	0
	L-aspartate_oxidase	25	0	6	25	0
	L-asparaginase_ii	25	0	6	25	0
	Key_enzyme_in_heme_biosynthesis._Catalyzes_the_oxidative_decarboxylation_of_propionic_acid_side_chains_of_rings_A_and_B_of_coproporphyrinogen_III_(By_similarity)	25	0	6	25	0
	K_-dependent_Na_-Ca_exchanger	25	0	6	25	0
	Isochorismate_synthase	25	0	6	25	0
	Involved_in_unsaturated_fatty_acids_biosynthesis._Catalyzes_the_dehydration_of_short_chain_beta-hydroxyacyl-ACPs_and_long_chain_saturated_and_unsaturated_beta-hydroxyacyl-ACPs_(By_similarity)	25	0	6	25	0
	Involved_in_the_binding_of_tRNA_to_the_ribosomes_(By_similarity)	25	0	6	25	0
	Involved_in_targeting_and_insertion_of_nascent_membrane_proteins_into_the_cytoplasmic_membrane._Binds_to_the_hydrophobic_signal_sequence_of_the_ribosome-nascent_chain_(RNC)_as_it_emerges_from_the_ribosomes._The_SRP-RNC_complex_is_then_targeted_to_the_cytoplasmic_membrane_where_it_interacts_with_the_SRP_receptor_FtsY	25	0	6	25	0
	Involved_in_peptide_bond_synthesis._Stimulates_efficient_translation_and_peptide-bond_synthesis_on_native_or_reconstituted_70S_ribosomes_in_vitro._Probably_functions_indirectly_by_altering_the_affinity_of_the_ribosome_for_aminoacyl-tRNA,_thus_increasing_their_reactivity_as_acceptors_for_peptidyl_transferase_(By_similarity)	25	0	6	25	0
	Involved_in_base_excision_repair_of_DNA_damaged_by_oxidation_or_by_mutagenic_agents._Acts_as_DNA_glycosylase_that_recognizes_and_removes_damaged_bases._Has_a_preference_for_oxidized_purines,_such_as_7,8-dihydro-8-oxoguanine_(8-oxoG)._Has_AP_(apurinic_apyrimidinic)_lyase_activity_and_introduces_nicks_in_the_DNA_strand._Cleaves_the_DNA_backbone_by_beta-delta_elimination_to_generate_a_single-strand_…	25	0	6	25	0
	Involved_in_DNA_repair_and_RecF_pathway_recombination_(By_similarity)	25	0	6	25	0
	Interacts_with_and_stabilizes_bases_of_the_16S_rRNA_that_are_involved_in_tRNA_selection_in_the_A_site_and_with_the_mRNA_backbone._Located_at_the_interface_of_the_30S_and_50S_subunits,_it_traverses_the_body_of_the_30S_subunit_contacting_proteins_on_the_other_side_and_probably_holding_the_rRNA_structure_together._The_combined_cluster_of_proteins_S8,_S12_and_S17_appears_to_hold_together_the_shoulder…	25	0	6	25	0
	Integral_membrane_protein_(MviN	25	0	6	25	0
	Inherit_from_NOG:_nitrogen_regulatory_protein_PII	25	0	6	25	0
	Indole-3-glycerol_phosphate_synthase	25	0	6	25	0
	Increases_the_formation_of_ribosomal_termination_complexes_and_stimulates_activities_of_RF-1_and_RF-2._It_binds_guanine_nucleotides_and_has_strong_preference_for_UGA_stop_codons._It_may_interact_directly_with_the_ribosome._The_stimulation_of_RF-_1_and_RF-2_is_significantly_reduced_by_GTP_and_GDP,_but_not_by_GMP_(By_similarity)	25	0	6	25	0
	In_eubacteria_ppGpp_(guanosine_3'-diphosphate_5-'_diphosphate)_is_a_mediator_of_the_stringent_response_that_coordinates_a_variety_of_cellular_activities_in_response_to_changes_in_nutritional_abundance_(By_similarity)	25	0	6	25	0
	IF-3_binds_to_the_30S_ribosomal_subunit_and_shifts_the_equilibrum_between_70S_ribosomes_and_their_50S_and_30S_subunits_in_favor_of_the_free_subunits,_thus_enhancing_the_availability_of_30S_subunits_on_which_protein_synthesis_initiation_begins_(By_similarity)	25	0	6	25	0
	Homoserine_O-transsuccinylase	25	0	6	25	0
	Hepatitis_C_virus_core_protein	25	0	6	25	0
	Hemolysin_A	25	0	6	25	0
	HAD_superfamily_(Subfamily_IA)_hydrolase	25	0	6	25	0
	Glutamate_synthase	25	0	6	25	0
	Glutamate-1-semialdehyde_aminotransferase	25	0	6	25	0
	GUN4_domain_protein	25	0	6	25	0
	GTPase_that_plays_an_essential_role_in_the_late_steps_of_ribosome_biogenesis_(By_similarity)	25	0	6	25	0
	GPH_family_sugar_transporter	25	0	6	25	0
	Fructose-1,6-bisphosphatase	25	0	6	25	0
	Forms_oxaloacetate,_a_four-carbon_dicarboxylic_acid_source_for_the_tricarboxylic_acid_cycle_(By_similarity)	25	0	6	25	0
	Fibronectin-binding_protein	25	0	6	25	0
	FeS_assembly_protein_SUFB	25	0	6	25	0
	Fe-S_metabolism_associated_SufE	25	0	6	25	0
	Family_of_unknown_function_(DUF490)	25	0	6	25	0
	FAD_linked_oxidase_N-terminal	25	0	6	25	0
	FAD-dependent_thymidylate_synthase	25	0	6	25	0
	FAD-dependent_pyridine_nucleotide-disulphide_oxidoreductase_(EC_1.8.1.9)	25	0	6	25	0
	Exchanges_the_guanine_residue_with_7-aminomethyl-7-_deazaguanine_in_tRNAs_with_GU(N)_anticodons_(tRNA-Asp,_-Asn,_-His_and_-Tyr)._After_this_exchange,_a_cyclopentendiol_moiety_is_attached_to_the_7-aminomethyl_group_of_7-deazaguanine,_resulting_in_the_hypermodified_nucleoside_queuosine_(Q)_(7-(((4,5-cis-_dihydroxy-2-cyclopenten-1-yl)amino)methyl)-7-deazaguanosine)_(By_similarity)	25	0	6	25	0
	Essential_for_recycling_GMP_and_indirectly,_cGMP_(By_similarity)	25	0	6	25	0
	Enoyl-_acyl-carrier-protein_reductase_NADH	25	0	6	25	0
	Efflux_transporter_rnd_family,_mfp_subunit	25	0	6	25	0
	EF-1_guanine_nucleotide_exchange	25	0	6	25	0
	Drtgg_domain_protein	25	0	6	25	0
	Domain_of_unknown_function_DUF21	25	0	6	25	0
	Domain_of_unknown_function_(DUF1825)	25	0	6	25	0
	Dihydrolipoyl_dehydrogenase	25	0	6	25	0
	DNA_primase_is_the_polymerase_that_synthesizes_small_RNA_primers_for_the_Okazaki_fragments_on_both_template_strands_at_replication_forks_during_chromosomal_DNA_synthesis_(By_similarity)	25	0	6	25	0
	DNA_polymerase_III_(Delta_subunit)	25	0	6	25	0
	DNA_polymerase	25	0	6	25	0
	DNAJ_domain	25	0	6	25	0
	DNA-binding_protein	25	0	6	25	0
	D-3-phosphoglycerate_dehydrogenase	25	0	6	25	0
	Cytidine_monophosphate_kinase	25	0	6	25	0
	Corrinoid_adenosyltransferase_BtuR_CobO_CobP	25	0	6	25	0
	Converts_heme_B_(protoheme_IX)_to_heme_O_by_substitution_of_the_vinyl_group_on_carbon_2_of_heme_B_porphyrin_ring_with_a_hydroxyethyl_farnesyl_side_group_(By_similarity)	25	0	6	25	0
	Converts_cobyric_acid_to_cobinamide_by_the_addition_of_aminopropanol_on_the_F_carboxylic_group_(By_similarity)	25	0	6	25	0
	Converts_1-hydroxy-2-methyl-2-(E)-butenyl_4-diphosphate_into_isopentenyl_diphosphate_(IPP)_and_dimethylallyl_diphosphate_(DMAPP)_(By_similarity)	25	0	6	25	0
	Condenses_4-methyl-5-(beta-hydroxyethyl)thiazole_monophosphate_(THZ-P)_and_2-methyl-4-amino-5-hydroxymethyl_pyrimidine_pyrophosphate_(HMP-PP)_to_form_thiamine_monophosphate_(TMP)_(By_similarity)	25	0	6	25	0
	Component_of_the_acetyl_coenzyme_A_carboxylase_(ACC)_complex._First,_biotin_carboxylase_catalyzes_the_carboxylation_of_biotin_on_its_carrier_protein_(BCCP)_and_then_the_CO(2)_group_is_transferred_by_the_carboxyltransferase_to_acetyl-CoA_to_form_malonyl-CoA_(By_similarity)	25	0	6	25	0
	Component_of_the_acetyl_coenzyme_A_carboxylase_(ACC)_complex._Biotin_carboxylase_(BC)_catalyzes_the_carboxylation_of_biotin_on_its_carrier_protein_(BCCP)_and_then_the_CO(2)_group_is_transferred_by_the_transcarboxylase_to_acetyl-CoA_to_form_malonyl-_CoA_(By_similarity)	25	0	6	25	0
	Cob(I)alamin_adenosyltransferase	25	0	6	25	0
	Clp_protease_ATP-binding_subunit	25	0	6	25	0
	Circadian_clock_protein_KaiC	25	0	6	25	0
	Cell_wall_formation._Catalyzes_the_addition_of_glutamate_to_the_nucleotide_precursor_UDP-N-acetylmuramoyl-L-alanine_(UMA)_(By_similarity)	25	0	6	25	0
	Cell_division_protein,_FtsW	25	0	6	25	0
	Catalyzes_the_two-electron_reduction_of_biliverdin_IX-_alpha_at_the_C15_methine_bridge_(By_similarity)	25	0	6	25	0
	Catalyzes_the_transfer_of_selenium_from_selenophosphate_for_conversion_of_2-thiouridine_to_2-selenouridine_at_the_wobble_position_in_tRNA_(By_similarity)	25	0	6	25	0
	Catalyzes_the_transfer_of_endogenously_produced_octanoic_acid_from_octanoyl-acyl-carrier-protein_onto_the_lipoyl_domains_of_lipoate-dependent_enzymes._Lipoyl-ACP_can_also_act_as_a_substrate_although_octanoyl-ACP_is_likely_to_be_the_physiological_substrate_(By_similarity)	25	0	6	25	0
	Catalyzes_the_thiamine_diphosphate-dependent_decarboxylation_of_2-oxoglutarate_and_the_subsequent_addition_of_the_resulting_succinic_semialdehyde-thiamine_pyrophosphate_anion_to_isochorismate_to_yield_2-succinyl-5-enolpyruvyl-6-hydroxy-3-_cyclohexene-1-carboxylate_(SEPHCHC)_(By_similarity)	25	0	6	25	0
	Catalyzes_the_synthesis_of_ADP-glucose,_a_sugar_donor_used_in_elongation_reactions_on_alpha-glucans_(By_similarity)	25	0	6	25	0
	Catalyzes_the_specific_phosphorylation_of_the_3-hydroxyl_group_of_shikimic_acid_using_ATP_as_a_cosubstrate_(By_similarity)	25	0	6	25	0
	Catalyzes_the_sequential_NAD-dependent_oxidations_of_L-_histidinol_to_L-histidinaldehyde_and_then_to_L-histidine_(By_similarity)	25	0	6	25	0
	Catalyzes_the_reversible_transfer_of_the_terminal_phosphate_of_ATP_to_form_a_long-chain_polyphosphate_(polyP)_(By_similarity)	25	0	6	25	0
	Catalyzes_the_reversible_phosphorylation_of_UMP_to_UDP_(By_similarity)	25	0	6	25	0
	Catalyzes_the_reversible_interconversion_of_serine_and_glycine_with_tetrahydrofolate_(THF)_serving_as_the_one-carbon_carrier._This_reaction_serves_as_the_major_source_of_one-carbon_groups_required_for_the_biosynthesis_of_purines,_thymidylate,_methionine,_and_other_important_biomolecules._Also_exhibits_THF-_independent_aldolase_activity_toward_beta-hydroxyamino_acids,_producing_glycine_and_aldehyd…	25	0	6	25	0
	Catalyzes_the_reversible_formation_of_acyl-phosphate_(acyl-PO(4))_from_acyl-_acyl-carrier-protein_(acyl-ACP)._This_enzyme_utilizes_acyl-ACP_as_fatty_acyl_donor,_but_not_acyl-CoA_(By_similarity)	25	0	6	25	0
	Catalyzes_the_phosphorylation_of_pantothenate_(Pan),_the_first_step_in_CoA_biosynthesis_(By_similarity)	25	0	6	25	0
	Catalyzes_the_oxidative_decarboxylation_of_6-_phosphogluconate_to_ribulose_5-phosphate_and_CO(2),_with_concomitant_reduction_of_NADP_to_NADPH_(By_similarity)	25	0	6	25	0
	Catalyzes_the_methylthiolation_of_N6-_(dimethylallyl)adenosine_(i(6)A),_leading_to_the_formation_of_2-_methylthio-N6-(dimethylallyl)adenosine_(ms(2)i(6)A)_at_position_37_in_tRNAs_that_read_codons_beginning_with_uridine_(By_similarity)	25	0	6	25	0
	Catalyzes_the_four-electron_reduction_of_biliverdin_IX-_alpha_(2-electron_reduction_at_both_the_A_and_D_rings)	25	0	6	25	0
	Catalyzes_the_formation_of_the_isocyclic_ring_in_chlorophyll_biosynthesis._Mediates_the_cyclase_reaction,_which_results_in_the_formation_of_divinylprotochlorophyllide_(Pchlide)_characteristic_of_all_chlorophylls_from_magnesium-protoporphyrin_IX_13-monomethyl_ester_(MgPMME)_(By_similarity)	25	0	6	25	0
	Catalyzes_the_formation_of_S-adenosylmethionine_from_methionine_and_ATP	25	0	6	25	0
	Catalyzes_the_ferrous_insertion_into_protoporphyrin_IX_(By_similarity)	25	0	6	25	0
	Catalyzes_the_decarboxylation_of_orotidine_5'-_monophosphate_(OMP)_to_uridine_5'-monophosphate_(UMP)_(By_similarity)	25	0	6	25	0
	Catalyzes_the_decarboxylation_of_four_acetate_groups_of_uroporphyrinogen-III_to_yield_coproporphyrinogen-III_(By_similarity)	25	0	6	25	0
	Catalyzes_the_conversion_of_uracil_and_5-phospho-alpha-_D-ribose_1-diphosphate_(PRPP)_to_UMP_and_diphosphate_(By_similarity)	25	0	6	25	0
	Catalyzes_the_conversion_of_D-ribulose_5-phosphate_to_formate_and_3,4-dihydroxy-2-butanone_4-phosphate_(By_similarity)	25	0	6	25	0
	Catalyzes_the_conversion_of_6-carboxy-5,6,7,8-_tetrahydropterin_(CPH4)_to_7-carboxy-7-deazaguanine_(CDG)_(By_similarity)	25	0	6	25	0
	Catalyzes_the_condensation_reaction_of_fatty_acid_synthesis_by_the_addition_to_an_acyl_acceptor_of_two_carbons_from_malonyl-ACP_(By_similarity)	25	0	6	25	0
	Catalyzes_the_condensation_reaction_of_fatty_acid_synthesis_by_the_addition_to_an_acyl_acceptor_of_two_carbons_from_malonyl-ACP._Catalyzes_the_first_condensation_reaction_which_initiates_fatty_acid_synthesis_and_may_therefore_play_a_role_in_governing_the_total_rate_of_fatty_acid_production._Possesses_both_acetoacetyl-ACP_synthase_and_acetyl_transacylase_activities._Its_substrate_specificity_deter…	25	0	6	25	0
	Catalyzes_the_condensation_of_the_acetyl_group_of_acetyl-CoA_with_3-methyl-2-oxobutanoate_(2-oxoisovalerate)_to_form_3-carboxy-3-hydroxy-4-methylpentanoate_(2-isopropylmalate)_(By_similarity)	25	0	6	25	0
	Catalyzes_the_condensation_of_iminoaspartate_with_dihydroxyacetone_phosphate_to_form_quinolinate_(By_similarity)	25	0	6	25	0
	Catalyzes_the_condensation_of_(S)-aspartate-beta-_semialdehyde_(S)-ASA_and_pyruvate_to_4-hydroxy-_tetrahydrodipicolinate_(HTPA)_(By_similarity)	25	0	6	25	0
	Catalyzes_the_biosynthesis_of_agmatine_from_arginine_(By_similarity)	25	0	6	25	0
	Catalyzes_the_attachment_of_tyrosine_to_tRNA(Tyr)_in_a_two-step_reaction_tyrosine_is_first_activated_by_ATP_to_form_Tyr-_AMP_and_then_transferred_to_the_acceptor_end_of_tRNA(Tyr)_(By_similarity)	25	0	6	25	0
	Catalyzes_the_attachment_of_serine_to_tRNA(Ser)._Is_also_able_to_aminoacylate_tRNA(Sec)_with_serine,_to_form_the_misacylated_tRNA_L-seryl-tRNA(Sec),_which_will_be_further_converted_into_selenocysteinyl-tRNA(Sec)_(By_similarity)	25	0	6	25	0
	Catalyzes_the_attachment_of_proline_to_tRNA(Pro)_in_a_two-step_reaction_proline_is_first_activated_by_ATP_to_form_Pro-_AMP_and_then_transferred_to_the_acceptor_end_of_tRNA(Pro)._As_ProRS_can_inadvertently_accommodate_and_process_non-cognate_amino_acids_such_as_alanine_and_cysteine,_to_avoid_such_errors_it_has_two_additional_distinct_editing_activities_against_alanine._One_activity_is_designated_a…	25	0	6	25	0
	Catalyzes_the_addition_of_meso-diaminopimelic_acid_to_the_nucleotide_precursor_UDP-N-acetylmuramoyl-L-alanyl-D-glutamate_(UMAG)_in_the_biosynthesis_of_bacterial_cell-wall_peptidoglycan_(By_similarity)	25	0	6	25	0
	Catalyzes_the_NADPH_dependent_reduction_of_L-gamma-_glutamyl_5-phosphate_into_L-glutamate_5-semialdehyde_and_phosphate._The_product_spontaneously_undergoes_cyclization_to_form_1-pyrroline-5-carboxylate_(By_similarity)	25	0	6	25	0
	Catalyzes_the_NADPH-dependent_reduction_of_glutamyl-_tRNA(Glu)_to_glutamate_1-semialdehyde_(GSA)_(By_similarity)	25	0	6	25	0
	Catalyzes_the_NADPH-dependent_reduction_of_7-cyano-7-_deazaguanine_(preQ0)_to_7-aminomethyl-7-deazaguanine_(preQ1)_(By_similarity)	25	0	6	25	0
	Catalyzes_the_GTP-dependent_ribosomal_translocation_step_during_translation_elongation._During_this_step,_the_ribosome_changes_from_the_pre-translocational_(PRE)_to_the_post-_translocational_(POST)_state_as_the_newly_formed_A-site-bound_peptidyl-tRNA_and_P-site-bound_deacylated_tRNA_move_to_the_P_and_E_sites,_respectively._Catalyzes_the_coordinated_movement_of_the_two_tRNA_molecules,_the_mRNA_and…	25	0	6	25	0
	Catalyzes_the_ATP-dependent_conversion_of_7-carboxy-7-_deazaguanine_(CDG)_to_7-cyano-7-deazaguanine_(preQ(0))_(By_similarity)	25	0	6	25	0
	Catalyzes_the_ATP-dependent_amination_of_UTP_to_CTP_with_either_L-glutamine_or_ammonia_as_the_source_of_nitrogen_(By_similarity)	25	0	6	25	0
	Catalyzes_the_2-thiolation_of_uridine_at_the_wobble_position_(U34)_of_tRNA,_leading_to_the_formation_of_s(2)U34_(By_similarity)	25	0	6	25	0
	Catalyzes_a_trans-dehydration_via_an_enolate_intermediate_(By_similarity)	25	0	6	25	0
	Carboxysome_shell_protein_CsoS2	25	0	6	25	0
	Carbohydrate_kinase	25	0	6	25	0
	C-phycoerythrin_class_I_beta_chain	25	0	6	25	0
	Binds_to_DNA_and_alters_its_conformation._May_be_involved_in_regulation_of_gene_expression,_nucleoid_organization_and_DNA_protection_(By_similarity)	25	0	6	25	0
	Binds_to_Cpn60_in_the_presence_of_Mg-ATP_and_suppresses_the_ATPase_activity_of_the_latter_(By_similarity)	25	0	6	25	0
	Binds_the_lower_part_of_the_30S_subunit_head._Binds_mRNA_in_the_70S_ribosome,_positioning_it_for_translation_(By_similarity)	25	0	6	25	0
	Binds_as_a_heterodimer_with_protein_S6_to_the_central_domain_of_the_16S_rRNA,_where_it_helps_stabilize_the_platform_of_the_30S_subunit_(By_similarity)	25	0	6	25	0
	Binds_23S_rRNA_and_is_also_seen_to_make_contacts_with_the_A_and_possibly_P_site_tRNAs_(By_similarity)	25	0	6	25	0
	Associates_with_the_EF-Tu.GDP_complex_and_induces_the_exchange_of_GDP_to_GTP._It_remains_bound_to_the_aminoacyl-tRNA.EF-_Tu.GTP_complex_up_to_the_GTP_hydrolysis_stage_on_the_ribosome_(By_similarity)	25	0	6	25	0
	Aspartoacylase_(EC_3.5.1.15)	25	0	6	25	0
	An_essential_GTPase_which_binds_GTP,_GDP_and_possibly_(p)ppGpp_with_moderate_affinity,_with_high_nucleotide_exchange_rates_and_a_fairly_low_GTP_hydrolysis_rate_(By_similarity)._It_may_play_a_role_in_control_of_the_cell_cycle,_stress_response,_ribosome_biogenesis_and_in_those_bacteria_that_undergo_differentiation,_in_morphogenesis_control	25	0	6	25	0
	Alpha/beta_hydrolase_of_unknown_function_(DUF1400)	25	0	6	25	0
	Aldehyde_dehydrogenase	25	0	6	25	0
	Aconitate_hydratase_2	25	0	6	25	0
	Acid_phosphatase_vanadium-dependent_haloperoxidase_related	25	0	6	25	0
	ATP-dependent_specificity_component_of_the_Clp_protease._It_directs_the_protease_to_specific_substrates._Can_perform_chaperone_functions_in_the_absence_of_ClpP_(By_similarity)	25	0	6	25	0
	ATP-dependent_DNA_helicase_RecG	25	0	6	25	0
	ABC_transporter_component,_possibly_Mn_transport	25	0	6	25	0
	ABC_transporter,_substrate_binding_protein,_possibly_oligopeptides	25	0	6	25	0
	ABC_transporter,_ATP_binding_domain,_possibly_Mn_transport	25	0	6	25	0
	8-amino-7-oxononanoate_synthase	25	0	6	25	0
	6-phosphogluconolactonase_(EC_3.1.1.31)	25	0	6	25	0
	50S_ribosomal_protein_l10	25	0	6	25	0
	5-enolpyruvylshikimate-3-phosphate_synthase	25	0	6	25	0
	5-enolpyruvylshikimate-3-phosphate_phospholyase	25	0	6	25	0
	30S_ribosomal_protein_S2	25	0	6	25	0
	3-5_exonuclease	25	0	6	25	0
	2-phosphosulfolactate_phosphatase	25	0	6	25	0
	hi0933_family	25	0	5	25	0
	glycerol_dehydrogenase	25	0	5	25	0
	Phospholipase_Carboxylesterase	25	0	5	25	0
	membrane_protein,_TerC	23	0	6	23	0
	Thioredoxin_reductase	23	0	6	23	0
	Nucleic-acid-binding_protein_implicated_in_transcription_termination	25	0	4	25	0
	Mannosyl-3-phosphoglycerate_phosphatase	23	0	6	23	0
	4-phosphopantetheinyl_transferase	23	0	6	23	0
	zn-dependent_hydrolase	22	0	6	22	0
	alpha_beta_hydrolase_superfamily_protein	23	0	5	23	0
	Catalyzes_the_methylthiolation_of_an_aspartic_acid_residue_of_ribosomal_protein_S12_(By_similarity)	22	0	6	22	0
	CP12	22	0	6	22	0
	formyltetrahydrofolate_deformylase	25	0	1	25	0
	Peptidase_M50	25	0	1	25	0
	Glucose_6-phosphate_dehydrogenase_effector_OpcA	25	0	1	25	0
	Deoxyribodipyrimidine_photolyase-related_protein	26	0	0	26	0
	Proline_imino-peptidase	25	0	0	25	0
	Urea_amidohydrolase_subunit_alpha	24	0	0	24	0
	Fructose-bisphosphate_aldolase,_class_II,_Calvin_cycle_subtype	18	0	6	18	0
	Facilitates_the_functional_incorporation_of_the_urease_nickel_metallocenter._This_process_requires_GTP_hydrolysis,_probably_effectuated_by_UreG_(By_similarity)	24	0	0	24	0
	Chromosome_partitioning	23	0	1	23	0
	ribosomal_subunit_Interface_protein	23	0	0	23	0
	fructose-bisphosphate_aldolase	18	0	5	18	0
	decarboxylase_family	23	0	0	23	0
	GAF_domain-containing_protein	23	0	0	23	0
	50s_ribosomal_protein_L35	22	0	1	22	0
	protein,_conserved_in_bacteria	22	0	0	22	0
	Alpha_Beta_Hydrolase	9	0	12	9	0
	50S_ribosomal_protein_L34	21	0	0	21	0
	of_the_drug_metabolite_transporter	20	0	0	20	0
	Fungal_family_of_unknown_function_(DUF1776)	20	0	0	20	0
	cytochrome	12	0	6	12	0
	stage_II_sporulation_protein	11	0	6	11	0
	dEAD_DEAH_box_helicase	16	0	0	16	0
	Beta-lactamase	5	0	11	5	0
	amino_acid_AbC_transporter	9	0	6	9	0
	amino_acid_ABC_transporter	9	0	6	9	0
	histidyl-tRNA_synthetase	8	0	6	8	0
	LD-carboxypeptidase	8	0	6	8	0
	had-superfamily_hydrolase,_subfamily_ia,_variant	5	0	7	5	0
	Transcriptional_regulator,_arsr_family	7	0	5	7	0
	solute_symporter	5	0	6	5	0
	membrane	5	0	6	5	0
	mazG_family	5	0	6	5	0
	integrase_family	10	0	1	10	0
	hydrolase_family	5	0	6	5	0
	glycosyl_transferase,_family_39	5	0	6	5	0
	dihydroorotase_EC_3.5.2.3	5	0	6	5	0
	bilin_biosynthesis_protein_CpeZ	5	0	6	5	0
	bilin_biosynthesis_protein_CpeY	5	0	6	5	0
	a_g-specific_adenine_glycosylase	5	0	6	5	0
	Zinc_finger,_C3HC4_type_(RING_finger)	5	0	6	5	0
	Specifically_catalyzes_the_cleavage_of_the_D-lactyl_ether_substituent_of_MurNAc_6-phosphate,_producing_GlcNAc_6-_phosphate_and_D-lactate	5	0	6	5	0
	Single-stranded-DNA-specific_exonuclease_(RecJ)	5	0	6	5	0
	Protein_phosphatase_2A_regulatory_B_s	5	0	6	5	0
	Predicted_membrane_protein_(DUF2232)	5	0	6	5	0
	GlcNAc_6-P_deacetylase	5	0	6	5	0
	EamA-like_transporter_family	5	0	6	5	0
	Catalyzes_the_specific_phosphorylation_of_1,6-anhydro-N-_acetylmuramic_acid_(anhMurNAc)_with_the_simultaneous_cleavage_of_the_1,6-anhydro_ring,_generating_MurNAc-6-P._Is_required_for_the_utilization_of_anhMurNAc_either_imported_from_the_medium_or_derived_from_its_own_cell_wall_murein,_and_thus_plays_a_role_in_cell_wall_recycling_(By_similarity)	5	0	6	5	0
	Catalyzes_the_decarboxylation_of_3-octaprenyl-4-hydroxy_benzoate_to_2-octaprenylphenol_(By_similarity)	5	0	6	5	0
	Carboxymethylenebutenolidase_(EC_3.1.1.45)	11	0	0	11	0
	C-phycoerythrin_class_I_alpha_chain	5	0	6	5	0
	Bidirectionally_degrades_single-stranded_DNA_into_large_acid-insoluble_oligonucleotides,_which_are_then_degraded_further_into_small_acid-soluble_oligonucleotides_(By_similarity)	5	0	6	5	0
	Alpha_beta_superfamily_hydrolase	5	0	6	5	0
	3-octaprenyl-4-hydroxybenzoate_carboxy-lyase	5	0	6	5	0
	3-hydroxyisobutyrate_dehydrogenase	5	0	6	5	0
	transcriptional_regulator,_crp_fnr_family	5	0	5	5	0
	phycobilisome_linker_polypeptide	3	0	6	3	0
	PfkB_domain_protein	3	0	6	3	0
	Nitroreductase	9	0	0	9	0
	Domain_of_unknown_function_DUF77	8	0	1	8	0
	succinate_dehydrogenase_fumarate_reductase_iron-sulfur_subunit	3	0	5	3	0
	succinate_dehydrogenase_(cytochrome_b-556_subunit)	3	0	5	3	0
	succinate_dehydrogenase,_flavoprotein_subunit	3	0	5	3	0
	sigma_54_modulation_protein_ribosomal_protein_S30EA	2	0	6	2	0
	methyl-accepting_chemotaxis_protein	2	0	6	2	0
	alanine_symporter	2	0	6	2	0
	ROK_family	2	0	6	2	0
	Endonuclease_v	2	0	6	2	0
	Dehydrogenase,_E1_component	7	0	1	7	0
	DNA_mismatch_endonuclease_(vsr)	8	0	0	8	0
	Catalyzes_the_tRNA-independent_activation_of_glutamate_in_presence_of_ATP_and_the_subsequent_transfer_of_glutamate_onto_a_tRNA(Asp)._Glutamate_is_transferred_on_the_2-amino-5-(4,5-_dihydroxy-2-cyclopenten-1-yl)_moiety_of_the_queuosine_in_the_wobble_position_of_the_QUC_anticodon_(By_similarity)	2	0	6	2	0
	Beta-lactamase-like_protein	2	0	6	2	0
	Alkylated_DNA_repair_protein	2	0	6	2	0
	protoporphyrinogen_oxidase	7	0	0	7	0
	metal-dependent_protease	2	0	5	2	0
	exonuclease	2	0	5	2	0
	alanine_dehydrogenase	2	0	5	2	0
	Sarcosine_oxidase	7	0	0	7	0
	Inherit_from_COG:_glycosyl_transferase,_family_39	6	0	1	6	0
	Cytochrome_C_Oxidase,_Subunit_III	7	0	0	7	0
	Catalyzes_the_formation_of_5-methyl-uridine_at_position_1939_(m5U1939)_in_23S_rRNA_(By_similarity)	2	0	5	2	0
	Alkaline_phosphatase	7	0	0	7	0
	recb_family	1	0	5	1	0
	exodeoxyribonuclease_v_alpha	5	0	1	5	0
	cytochrome_C_oxidase_subunit_Va	5	0	1	5	0
	Uncharacterised_protein_family_UPF0047	1	0	5	1	0
	Phage_shock_protein_A	5	0	1	5	0
	Permease_protein	6	0	0	6	0
	Component_of_the_sulfite_reductase_complex_that_catalyzes_the_6-electron_reduction_of_sulfite_to_sulfide._This_is_one_of_several_activities_required_for_the_biosynthesis_of_L-_cysteine_from_sulfate_(By_similarity)	6	0	0	6	0
	30S_ribosomal_protein_S21	4	0	2	4	0
	Formate_nitrite_transporter	5	0	0	5	0
	Could_be_involved_in_insertion_of_integral_membrane_proteins_into_the_membrane_(By_similarity)	4	0	1	4	0
	rnp-1_like_RNA-binding_protein	2	0	2	2	0
	pseudouridine_synthase	4	0	0	4	0
	penicillin-binding_protein_1A	4	0	0	4	0
	mov34_mpn_pad-1_family_protein	3	0	1	3	0
	efflux_transporter,_rnd_family,_mfp_subunit	4	0	0	4	0
	Transporter,_hydrophobe_amphiphile_efflux-1_(HAE1)_family	4	0	0	4	0
	TRANSCRIPTIONal	4	0	0	4	0
	RNA_polymerase_sigma_factor	4	0	0	4	0
	Pfam:Cw-hydrolase	4	0	0	4	0
	Mechanosensitive_ion_channel	4	0	0	4	0
	Glycine_betaine	4	0	0	4	0
	Extracellular_solute-binding_protein_family_3	4	0	0	4	0
	ErfK_ybiS_ycfS_ynhG_family_protein	4	0	0	4	0
	Domain_of_unknown_function_DUF20	4	0	0	4	0
	serine_threonine_protein_kinase	3	0	0	3	0
	phospholipase_d	3	0	0	3	0
	parb-like_nuclease	2	0	1	2	0
	extracellular_ligand-binding_receptor	3	0	0	3	0
	dolichyl-phosphate-mannose-protein_mannosyltransferase	2	0	1	2	0
	cytochrome_C,_class_I	3	0	0	3	0
	aminopeptidase_N	3	0	0	3	0
	Uncharacterized_metal-binding_protein_(DUF2227)	2	0	1	2	0
	Peptidase_C39_family	3	0	0	3	0
	PBS_lyase_HEAT_domain_protein_repeat-containing_protein	3	0	0	3	0
	N-(5'phosphoribosyl)anthranilate_isomerase	3	0	0	3	0
	Major_Facilitator_Superfamily	2	0	1	2	0
	Involved_in_base_excision_repair_of_DNA_damaged_by_oxidation_or_by_mutagenic_agents._Acts_as_DNA_glycosylase_that_recognizes_and_removes_damaged_bases._Has_a_preference_for_oxidized_pyrimidines,_such_as_thymine_glycol,_5,6-dihydrouracil_and_5,6-dihydrothymine._Has_AP_(apurinic_apyrimidinic)_lyase_activity_and_introduces_nicks_in_the_DNA_strand._Cleaves_the_DNA_backbone_by_beta-delta_elimination_t…	3	0	0	3	0
	Inherit_from_COG:_transporter_substrate-binding_protein	3	0	0	3	0
	Inherit_from_COG:_geranylgeranyl_reductase	2	0	1	2	0
	Gcn5-related_n-acetyltransferase	3	0	0	3	0
	Dna_recombination_protein	3	0	0	3	0
	Component_of_the_cytochrome_b6-f_complex,_which_mediates_electron_transfer_between_photosystem_II_(PSII)_and_photosystem_I_(PSI),_cyclic_electron_flow_around_PSI,_and_state_transitions._PetG_is_required_for_either_the_stability_or_assembly_of_the_cytochrome_b6-f_complex_(By_similarity)	2	0	1	2	0
	Adenylate_guanylate_cyclase	3	0	0	3	0
	zeta-carotene_desaturase	2	0	0	2	0
	ubiquinone_biosynthesis_hydroxylase,_ubiH_ubiF_VisC_COQ6_family	2	0	0	2	0
	type_iii_restriction	2	0	0	2	0
	tripartite_ATP-independent_periplasmic_transporter,_DctQ_component	2	0	0	2	0
	transcriptional_regulatory_protein	2	0	0	2	0
	sulfatase-modifying_factor	2	0	0	2	0
	stage_iii_sporulation_protein_aa	2	0	0	2	0
	sodium_dicarboxylate_symporter	2	0	0	2	0
	sodium_dependent_transporter	2	0	0	2	0
	ser_thr_protein_phosphatase_family_protein	2	0	0	2	0
	sensor_histidine_kinase	2	0	0	2	0
	ribosomal_protein_L11	2	0	0	2	0
	response_regulator_(Receiver	2	0	0	2	0
	rare_lipoprotein_A	2	0	0	2	0
	polyphosphate_kinase_2	2	0	0	2	0
	phytochelatin_synthase	2	0	0	2	0
	photosystem_II_reaction_center_protein_N	2	0	0	2	0
	phosphohistidine_phosphatase,_SixA	2	0	0	2	0
	peptidase_m61	2	0	0	2	0
	peptidase_S9_prolyl_oligopeptidase_active_site_domain_protein	2	0	0	2	0
	osta_family	2	0	0	2	0
	nucleotide_sugar_epimerase	2	0	0	2	0
	nitrogen_assimilation_regulatory_protein	2	0	0	2	0
	nhl_repeat	2	0	0	2	0
	neuromedin_U	2	0	0	2	0
	muramidase	2	0	0	2	0
	metal-dependent_hydrolase	2	0	0	2	0
	major_facilitator_superfamily	2	0	0	2	0
	lytic_transglycosylase	2	0	0	2	0
	lysozyme	2	0	0	2	0
	ion_transport_2_domain_protein	2	0	0	2	0
	in_eicosanoid_and_glutathione_metabolism_(MAPEG)	2	0	0	2	0
	hydrolase,_family_38	2	0	0	2	0
	gram-negative_pili_assembly_chaperone	2	0	0	2	0
	glycosyl_transferase,_family_9	2	0	0	2	0
	glycolate_oxidase_subunit_glcD	2	0	0	2	0
	glycolate_oxidase_(iron-sulfur_subunit)	2	0	0	2	0
	ferritin_dps_family_protein	2	0	0	2	0
	extracellular_solute-binding_protein,_family_7	2	0	0	2	0
	endo-1,4-beta-glucanase	2	0	0	2	0
	cytochrome_c_biogenesis_protein_trans	2	0	0	2	0
	beta-Glucocerebrosidase_2_N_terminal	2	0	0	2	0
	arylsulfatase_Regulatory_protein	2	0	0	2	0
	alpha_beta	2	0	0	2	0
	alpha_amylase,_catalytic_region	2	0	0	2	0
	YdjC-like_protein	2	0	0	2	0
	Xanthine_uracil_vitamin_C_permease	2	0	0	2	0
	VanW_family	2	0	0	2	0
	Universal_stress_protein	2	0	0	2	0
	Uncharacterized_ACR,_COG1430	2	0	0	2	0
	Uncharacterized_ACR,_COG1399	2	0	0	2	0
	UPF0182_protein	2	0	0	2	0
	UPF0102_protein	2	0	0	2	0
	Type_I_site-specific_deoxyribonuclease	2	0	0	2	0
	Transglycosylase	2	0	0	2	0
	Together_with_MoaA,_is_involved_in_the_conversion_of_5'-_GTP_to_cyclic_pyranopterin_monophosphate_(cPMP_or_molybdopterin_precursor_Z)_(By_similarity)	2	0	0	2	0
	TM2_domain_containing_protein	2	0	0	2	0
	Stabilizes_the_structure_of_photosystem_II_oxygen-_evolving_complex_(OEC),_the_ion_environment_of_oxygen_evolution_and_protects_the_OEC_against_heat-induced_inactivation_(By_similarity)	2	0	0	2	0
	Rhomboid_family	2	0	0	2	0
	Required_for_PSII_activity_(By_similarity)	2	0	0	2	0
	Proline-rich_region	2	0	0	2	0
	Predicted_membrane_protein_(DUF2079)	2	0	0	2	0
	Polysaccharide_pyruvyl_transferase	2	0	0	2	0
	Phosphorolytic_exoribonuclease_that_removes_nucleotide_residues_following_the_-CCA_terminus_of_tRNA_and_adds_nucleotides_to_the_ends_of_RNA_molecules_by_using_nucleoside_diphosphates_as_substrates_(By_similarity)	2	0	0	2	0
	Phosphoribosyl_transferase_domain	2	0	0	2	0
	Phosphatase	2	0	0	2	0
	Pfam:DUF477	2	0	0	2	0
	Pfam:DUF151	2	0	0	2	0
	Peptidase,_metallopeptidase	2	0	0	2	0
	Oxidoreductase_required_for_the_transfer_of_electrons_from_pyruvate_to_flavodoxin_(By_similarity)	2	0	0	2	0
	Ompa_motb_domain_protein	2	0	0	2	0
	Occludin_ELL_family	2	0	0	2	0
	Nudix_Hydrolase	2	0	0	2	0
	NfeD-like_C-terminal,_partner-binding	2	0	0	2	0
	Negative_regulator_of_class_I_heat_shock_genes_(grpE-_dnaK-dnaJ_and_groELS_operons)._Prevents_heat-shock_induction_of_these_operons_(By_similarity)	2	0	0	2	0
	NAD_binding_site	2	0	0	2	0
	N-alpha,N-alpha,N-alpha-trimethyl-L-histidine_metabolic_process	2	0	0	2	0
	N(2),N(2)-dimethylguanosine_tRNA_methyltransferase	2	0	0	2	0
	MotA_TolQ_exbB_proton_channel	2	0	0	2	0
	Molybdopterin_biosynthesis_protein	2	0	0	2	0
	Molybdopterin-guanine_dinucleotide_biosynthesis_protein_A	2	0	0	2	0
	Molybdopterin	2	0	0	2	0
	Molybdenum_cofactor_biosynthesis_protein	2	0	0	2	0
	Membrane_protein_of_unknown_function	2	0	0	2	0
	Major_Facilitator	2	0	0	2	0
	MEKHLA_domain_protein	2	0	0	2	0
	Low-potential_cytochrome_c_that_plays_a_role_in_the_oxygen-evolving_complex_of_photosystem_II_(By_similarity)	2	0	0	2	0
	Ligand-binding_domain_of_nuclear	2	0	0	2	0
	LemA_family	2	0	0	2	0
	Lanthionine_synthetase_C_family_protein	2	0	0	2	0
	Involved_in_light-induced_Na(_)-dependent_proton_extrusion._Also_seems_to_be_involved_in_CO(2)_transport_(By_similarity)	2	0	0	2	0
	Inherit_from_COG:_phosphonate_ABC_transporter,_periplasmic_phosphonate-binding_protein	1	0	1	1	0
	Inherit_from_COG:_Vitamin_K_epoxide_reductase	2	0	0	2	0
	Inherit_from_COG:_Involved_in_the_TonB-independent_uptake_of_proteins_(By_similarity)	2	0	0	2	0
	Inherit_from_COG:_Divisome_component_that_associates_with_the_complex_late_in_its_assembly,_after_the_Z-ring_is_formed,_and_is_dependent_on_DivIC_and_PBP2B_for_its_recruitment_to_the_divisome._Together_with_EzrA,_is_a_key_component_of_the_system_that_regulates_PBP1_localization_during_cell_cycle_progression._Its_main_role_could_be_the_removal_of_PBP1_from_the_cell_pole_after_pole_maturation_is_co…	2	0	0	2	0
	Hydrolyzes_cAMP_to_5'-AMP._Plays_an_important_regulatory_role_in_modulating_the_intracellular_concentration_of_cAMP,_thereby_influencing_cAMP-dependent_processes_(By_similarity)	2	0	0	2	0
	Hydrolase_of_the_alpha_beta-hydrolase	2	0	0	2	0
	HpcH/HpaI_aldolase/citrate_lyase_family	1	0	1	1	0
	HAD-superfamily_subfamily_IB_hydrolase	2	0	0	2	0
	Gp_dh_N	2	0	0	2	0
	Glycosyl_transferase,_wecb_taga_cpsf_family	2	0	0	2	0
	Glycosyl_hydrolase_like_GH101	2	0	0	2	0
	Glutamate_dehydrogenase	2	0	0	2	0
	Glutamate_decarboxylase	2	0	0	2	0
	Functions_as_an_electron_carrier_between_membrane-bound_cytochrome_b6-f_and_photosystem_I_in_oxygenic_photosynthesis_(By_similarity)	2	0	0	2	0
	Fha_domain_containing_protein	2	0	0	2	0
	Ferric_uptake_regulator,_Fur_family	2	0	0	2	0
	Ferric_reductase_domain-containing_protein	2	0	0	2	0
	FIST_C_domain	2	0	0	2	0
	Extracellular_link_domain	2	0	0	2	0
	Domain_of_unknown_function_(DUF427)	2	0	0	2	0
	DctM-like_transporters	2	0	0	2	0
	DNA_polymerase_III_beta_subunit	2	0	0	2	0
	Cytochrome_p450	2	0	0	2	0
	Cupin_2_Conserved_Barrel_Domain_Protein	2	0	0	2	0
	Converts_N-acetylmannosamine-6-phosphate_(ManNAc-6-P)_to_N-acetylglucosamine-6-phosphate_(GlcNAc-6-P)_(By_similarity)	2	0	0	2	0
	Conserved_nitrate_reductase-associated_protein_(Nitr_red_assoc)	2	0	0	2	0
	Channel_that_opens_in_response_to_stretch_forces_in_the_membrane_lipid_bilayer._May_participate_in_the_regulation_of_osmotic_pressure_changes_within_the_cell_(By_similarity)	2	0	0	2	0
	Catalyzes_the_reversible_isomerization-deamination_of_glucosamine_6-phosphate_(GlcN6P)_to_form_fructose_6-phosphate_(Fru6P)_and_ammonium_ion_(By_similarity)	2	0	0	2	0
	Catalyzes_the_oxidation_of_either_pyridoxine_5'-_phosphate_(PNP)_or_pyridoxamine_5'-phosphate_(PMP)_into_pyridoxal_5'-phosphate_(PLP)_(By_similarity)	2	0	0	2	0
	Catalyzes_the_dehydration_of_methylthioribulose-1-_phosphate_(MTRu-1-P)_into_2,3-diketo-5-methylthiopentyl-1-_phosphate_(DK-MTP-1-P)_(By_similarity)	2	0	0	2	0
	Catalyzes_2_different_reactions_between_oxygene_and_the_acireductone_1,2-dihydroxy-3-keto-5-methylthiopentene_(DHK-MTPene)_depending_upon_the_metal_bound_in_the_active_site._Fe-containing_acireductone_dioxygenase_(Fe-ARD)_produces_formate_and_2-keto-4-_methylthiobutyrate_(KMTB),_the_alpha-ketoacid_precursor_of_methionine_in_the_methionine_recycle_pathway._Ni-containing_acireductone_dioxygenase_(N…	2	0	0	2	0
	Catalyzes,_together_with_MoaC,_the_conversion_of_5'-GTP_to_cyclic_pyranopterin_monophosphate_(cPMP_or_molybdopterin_precursor_Z)_(By_similarity)	2	0	0	2	0
	Catalytic_subunit_of_the_periplasmic_nitrate_reductase_(NAP)._Only_expressed_at_high_levels_during_aerobic_growth._NapAB_complex_receives_electrons_from_the_membrane-anchored_tetraheme_protein_NapC,_thus_allowing_electron_flow_between_membrane_and_periplasm._Essential_function_for_nitrate_assimilation_and_may_have_a_role_in_anaerobic_metabolism_(By_similarity)	2	0	0	2	0
	Bifunctional_enzyme_that_catalyzes_the_enolization_of_2,3-diketo-5-methylthiopentyl-1-phosphate_(DK-MTP-1-P)_into_the_intermediate_2-hydroxy-3-keto-5-methylthiopentenyl-1-phosphate_(HK-MTPenyl-1-P),_which_is_then_dephosphorylated_to_form_the_acireductone_1,2-dihydroxy-3-keto-5-methylthiopentene_(DHK-MTPene)_(By_similarity)	2	0	0	2	0
	BadF_BadG_BcrA_BcrD	2	0	0	2	0
	Arylsulfatase_(Ec_3.1.6.1)	2	0	0	2	0
	Arabinose_5-phosphate_isomerase	2	0	0	2	0
	Amidase	2	0	0	2	0
	Alkyl_hydroperoxide_reductase_Thiol_specific_antioxidant	2	0	0	2	0
	Adenosine-deaminase_(Editase)_domain	2	0	0	2	0
	ATP-dependent_helicase	2	0	0	2	0
	ABC_transporter,_glycine_betaine_proline_family,_membrane_component	2	0	0	2	0
	5-oxoprolinase_(ATP-hydrolyzing)	2	0	0	2	0
	3-deoxy-d-manno-octulosonate_8-phosphate_phosphatase	2	0	0	2	0
	(CBS)_domain	2	0	0	2	0
	von_Willebrand_factor,_type_A	1	0	0	1	0
	uridine_monophosphokinase	1	0	0	1	0
	phosphonate_ABC_transporter_inner_membrane_protein	1	0	0	1	0
	peptidase_S8_and_S53,_subtilisin,_kexin,_sedolisin	1	0	0	1	0
	multiple_antibiotic_resistance_(MarC)-related_protein	1	0	0	1	0
	glutamate_synthase	1	0	0	1	0
	colanic_acid_biosynthesis_acetyltransferase_wcaF	1	0	0	1	0
	Type_I_restriction-modification_system,_R_subunit	1	0	0	1	0
	Transcriptional_regulator,_luxr_family	1	0	0	1	0
	Thiol_oxidoreductase	1	0	0	1	0
	Thiamine_pyrophosphate_enzyme,_N-terminal_TPP_binding_domain	1	0	0	1	0
	T5orf172_domain	1	0	0	1	0
	Sodium_Glutamate_Symporter	1	0	0	1	0
	Putative_ParB-like_nuclease	1	0	0	1	0
	Part_of_the_ABC_transporter_complex_PstSACB_involved_in_phosphate_import_(By_similarity)	1	0	0	1	0
	Nitrilase	1	0	0	1	0
	Multicopper_oxidase	1	0	0	1	0
	Membrane_protein-like	1	0	0	1	0
	Major_pilin_protein_fimA	1	0	0	1	0
	Inherit_from_COG:_tetratricopeptide_repeat_domain	1	0	0	1	0
	Inherit_from_COG:_Mannose-1-phosphate_guanylyltransferase_Mannose-6-phosphate_isomerase	1	0	0	1	0
	HsdM_N-terminal_domain	1	0	0	1	0
	HPr_kinase	1	0	0	1	0
	HPP_family	1	0	0	1	0
	Glutaminase	1	0	0	1	0
	General_inhibitor_of_pancreatic_serine_proteases_inhibits_chymotrypsin,_trypsin,_elastases,_factor_X,_kallikrein_as_well_as_a_variety_of_other_proteases_(By_similarity)	1	0	0	1	0
	Elongation_factor_Tu_GTP_binding_domain	1	0	0	1	0
	Cyclic_nucleotide-binding_protein	1	0	0	1	0
	Biopolymer_transport_protein_exbD_tolR	1	0	0	1	0
	Aspartate_carbamoyltransferase	1	0	0	1	0
	AIR_synthase_related_protein	1	0	0	1	0
	50S_ribosomal_protein_L36	1	0	0	1	0
	(twin-arginine_translocation)_pathway_signal	1	0	0	1	0

## Sheet: Functions with >70% EDG
	Selection of functions including at least 10 genes and with a proportion of EAGs >70%
	EGGNOG BACT	ECG	EAG	NA	SUM ECGs and EAGs	Percentage EAG over ECG	Note
	Chain length determinant protein	0	15	5	15	100	This protein is involved in the pathway lipopolysaccharide biosynthesis, which is part of Bacterial outer membrane biogenesis.
	d,d-heptose 1,7-bisphosphate phosphatase	0	10	5	10	100
	Cytidylyltransferase	0	14	1	14	100
	dTDP-glucose 4-6-dehydratase	0	14	0	14	100	glucose utilization
	Inherit from COG: Hemolysin-type calcium-binding	0	10	0	10	100
	Gdp-mannose 4,6-dehydratase	1	26	5	27	96.2963	mannose utilization
	polysaccharide export protein	1	22	5	23	95.6522
	Tetratricopeptide tpr 2 repeat protein	1	20	0	21	95.2381	protein strucutre
	Dtdp-4-dehydrorhamnose 3,5-epimerase	1	13	0	14	92.8571	glucose to mannose
	asparagine synthetase	1	11	5	12	91.6667
	Glucose-1-phosphate cytidylyltransferase	1	11	1	12	91.6667
	secretion pathway protein	1	10	0	11	90.9091
	Dtdp-4-dehydrorhamnose reductase	1	10	0	11	90.9091
	Glycosyl transferase, family 4	2	18	0	20	90
	sugar transferase	2	16	0	18	88.8889	can be involved in diverse biosynthesis pathways
	Nucleotide sugar epimerase	3	22	6	25	88	secondary growth metabolite to glucose
	Catalyzes the formation of dTDP-glucose, from dTTP and glucose 1-phosphate, as well as its pyrophosphorolysis (By similarity)	2	14	0	16	87.5
	Polysaccharide biosynthesis protein	2	13	5	15	86.6667
	udp-glucose 4-epimerase	4	25	6	29	86.2069	galactose metabolism
	K00612 carbamoyltransferase EC 2.1.3	2	12	0	14	85.7143
	DegT DnrJ EryC1 StrS aminotransferase	4	17	1	21	80.9524
	Secretion Protein	3	11	0	14	78.5714
	Udp-glucose 6-dehydrogenase	6	21	6	27	77.7778	glucose utilization
	Mannose-1-phosphate guanylyltransferase	6	19	6	25	76	mannose utilization
	O-Antigen polymerase	7	19	6	26	73.0769	This protein is involved in the pathway lipopolysaccharide biosynthesis, which is part of Bacterial outer membrane biogenesis.

## Sheet: List Genes functions of interes
	Complete list of genes corresponding to the selection of functions including at least 10 genes and with a proportion of EAGs >70%
	unique_id	gene_cluster_id	bin_name	genome_name	gene_callers_id	Environmental_class	EGGNOG_BACT_ACC	EGGNOG_BACT		genome_name	Clade	Environmental_class	EGGNOG_BACT		genome_name	Clade	Environmental_class	EGGNOG_BACT
	20602	GC_00000876		MIT9515	46246	ECG	167542.P9515_13681	Gdp-mannose 4,6-dehydratase		MIT9314	HL_II-HIGH	ECG	asparagine synthetase		MIT9314	HL_II-HIGH	ECG	asparagine synthetase
	15818	GC_00006182	Singletons	MIT9515	46263	ECG	167542.P9515_13851	polysaccharide export protein		GP2	HL_II-MEDIUM	EAG	asparagine synthetase		MIT9303	LL_IV	ECG	Catalyzes the formation of dTDP-glucose, from dTTP and glucose 1-phosphate, as well as its pyrophosphorolysis (By similarity)
	52841	GC_00004296	Singletons	NATL2A	49166	ECG	497964.CfE428DRAFT_4961	Tetratricopeptide tpr_2 repeat protein		MIT9202	HL_II-MEDIUM	EAG	asparagine synthetase		MIT9303	LL_IV	ECG	Catalyzes the formation of dTDP-glucose, from dTTP and glucose 1-phosphate, as well as its pyrophosphorolysis (By similarity)
	10335	GC_00003001		MIT9303	28321	ECG	232348.SCB01_010100014619	Dtdp-4-dehydrorhamnose 3,5-epimerase		MIT9202	HL_II-MEDIUM	EAG	asparagine synthetase		MIT9302	HL_II-MEDIUM	ECG	DegT DnrJ EryC1 StrS aminotransferase
	55068	GC_00006020	Singletons	MIT9314	37801	ECG	232348.SCB01_010100009404	asparagine synthetase		MIT9215	HL_II-MEDIUM	EAG	asparagine synthetase		MIT9311	HL_II-MEDIUM	ECG	DegT DnrJ EryC1 StrS aminotransferase
	1106	GC_00001921		MIT9303	28368	ECG	999141.GME_07789	Glucose-1-phosphate cytidylyltransferase		MIT9215	HL_II-MEDIUM	EAG	asparagine synthetase		MIT9312	HL_II-MEDIUM	ECG	DegT DnrJ EryC1 StrS aminotransferase
	32252	GC_00005663	Singletons	MIT9303	30113	ECG	32051.SynWH7803_1795	secretion pathway protein		MIT9311	HL_II-MEDIUM	EAG	asparagine synthetase		MIT9303	LL_IV	ECG	DegT DnrJ EryC1 StrS aminotransferase
	47662	GC_00003592		MIT9303	28323	ECG	180281.CPCC7001_2225	Dtdp-4-dehydrorhamnose reductase		MIT9312	HL_II-MEDIUM	EAG	asparagine synthetase		MIT9303	LL_IV	ECG	Dtdp-4-dehydrorhamnose 3,5-epimerase
	37155	GC_00005197		MIT9303	30446	ECG	74547.PMT1846	Glycosyl transferase, family 4		MIT9321	HL_II-MEDIUM	EAG	asparagine synthetase		MIT9303	LL_IV	ECG	Dtdp-4-dehydrorhamnose reductase
	37156	GC_00005197		MIT9313	36853	ECG	74547.PMT1846	Glycosyl transferase, family 4		MIT9322	HL_II-MEDIUM	EAG	asparagine synthetase		MIT9515	HL_I	ECG	Gdp-mannose 4,6-dehydratase
	46319	GC_00004648		MIT9303	30515	ECG	232348.SCB01_010100014599	sugar transferase		MIT9401	HL_II-MEDIUM	EAG	asparagine synthetase		MIT9303	LL_IV	ECG	Glucose-1-phosphate cytidylyltransferase
	46320	GC_00004648		MIT9313	36917	ECG	232348.SCB01_010100014599	sugar transferase		NATL1A	LL_I	EAG	asparagine synthetase		MIT9303	LL_IV	ECG	Glycosyl transferase, family 4
	56016	GC_00000033	HL+LL Core	MIT9303	30511	ECG	59931.WH7805_08016	nucleotide sugar epimerase		CCMP1375	LL_II	NA	asparagine synthetase		MIT9313	LL_IV	ECG	Glycosyl transferase, family 4
	56022	GC_00000033	HL+LL Core	MIT9313	36912	ECG	64471.sync_0234	nucleotide sugar epimerase		LG	LL_II	NA	asparagine synthetase		MIT9215	HL_II-MEDIUM	ECG	K00612 carbamoyltransferase EC 2.1.3
	56045	GC_00000033	HL+LL Core	NATL1A	47148	ECG	32051.SynWH7803_0245	Nucleotide sugar epimerase		SS2	LL_II	NA	asparagine synthetase		MIT9302	HL_II-MEDIUM	ECG	K00612 carbamoyltransferase EC 2.1.3
	56018	GC_00000033	HL+LL Core	NATL2A	49163	ECG	32051.SynWH7803_0245	Nucleotide sugar epimerase		SS35	LL_II	NA	asparagine synthetase		MIT9515	HL_I	ECG	Mannose-1-phosphate guanylyltransferase
	56017	GC_00000033	HL+LL Core	PAC1	51950	ECG	32051.SynWH7803_0245	Nucleotide sugar epimerase		SS51	LL_II	NA	asparagine synthetase		NATL1A	LL_I	ECG	Mannose-1-phosphate guanylyltransferase
	45854	GC_00001637		MIT9303	28319	ECG	232348.SCB01_010100014624	Catalyzes the formation of dTDP-glucose, from dTTP and glucose 1-phosphate, as well as its pyrophosphorolysis (By similarity)		MIT9515	HL_I	EAG	Catalyzes the formation of dTDP-glucose, from dTTP and glucose 1-phosphate, as well as its pyrophosphorolysis (By similarity)		NATL2A	LL_I	ECG	Mannose-1-phosphate guanylyltransferase
	45853	GC_00001637		MIT9303	28320	ECG	232363.SCB02_010100003026	Catalyzes the formation of dTDP-glucose, from dTTP and glucose 1-phosphate, as well as its pyrophosphorolysis (By similarity)		MIT9314	HL_II-HIGH	EAG	Catalyzes the formation of dTDP-glucose, from dTTP and glucose 1-phosphate, as well as its pyrophosphorolysis (By similarity)		PAC1	LL_I	ECG	Mannose-1-phosphate guanylyltransferase
	48585	GC_00006139	Singletons	MIT9515	46250	ECG	167539.Pro0679	Polysaccharide biosynthesis protein		MIT9107	HL_II-LOW	EAG	Catalyzes the formation of dTDP-glucose, from dTTP and glucose 1-phosphate, as well as its pyrophosphorolysis (By similarity)		MIT9303	LL_IV	ECG	Mannose-1-phosphate guanylyltransferase
	16057	GC_00007029	Singletons	MIT9302	27741	ECG	84588.SYNW0461	Polysaccharide biosynthesis protein		MIT9116	HL_II-LOW	EAG	Catalyzes the formation of dTDP-glucose, from dTTP and glucose 1-phosphate, as well as its pyrophosphorolysis (By similarity)		MIT9313	LL_IV	ECG	Mannose-1-phosphate guanylyltransferase
	33748	GC_00000984		MIT9303	30514	ECG	74547.PMT1907	udp-glucose 4-epimerase		MIT9123	HL_II-LOW	EAG	Catalyzes the formation of dTDP-glucose, from dTTP and glucose 1-phosphate, as well as its pyrophosphorolysis (By similarity)		NATL1A	LL_I	ECG	Nucleotide sugar epimerase
	33752	GC_00000984		MIT9313	36916	ECG	74547.PMT1907	udp-glucose 4-epimerase		MIT9215	HL_II-MEDIUM	EAG	Catalyzes the formation of dTDP-glucose, from dTTP and glucose 1-phosphate, as well as its pyrophosphorolysis (By similarity)		NATL2A	LL_I	ECG	Nucleotide sugar epimerase
	33749	GC_00000984		PAC1	52600	ECG	167555.NATL1_08531	udp-glucose 4-epimerase		MIT9302	HL_II-MEDIUM	EAG	Catalyzes the formation of dTDP-glucose, from dTTP and glucose 1-phosphate, as well as its pyrophosphorolysis (By similarity)		PAC1	LL_I	ECG	Nucleotide sugar epimerase
	51778	GC_00005295	Singletons	MIT9515	46700	ECG	167542.P9515_18321	udp-glucose 4-epimerase		MIT9321	HL_II-MEDIUM	EAG	Catalyzes the formation of dTDP-glucose, from dTTP and glucose 1-phosphate, as well as its pyrophosphorolysis (By similarity)		MIT9303	LL_IV	ECG	nucleotide sugar epimerase
	578	GC_00001879		MIT9215	24237	ECG	93060.P9215_17981	K00612 carbamoyltransferase EC 2.1.3		MIT9322	HL_II-MEDIUM	EAG	Catalyzes the formation of dTDP-glucose, from dTTP and glucose 1-phosphate, as well as its pyrophosphorolysis (By similarity)		MIT9313	LL_IV	ECG	nucleotide sugar epimerase
	8207	GC_00007222	Singletons	MIT9302	27666	ECG	411154.GFO_3195	K00612 carbamoyltransferase EC 2.1.3		MIT9401	HL_II-MEDIUM	EAG	Catalyzes the formation of dTDP-glucose, from dTTP and glucose 1-phosphate, as well as its pyrophosphorolysis (By similarity)		NATL1A	LL_I	ECG	O-Antigen polymerase
	25765	GC_00003425		MIT9302	27736	ECG	74546.PMT9312_1304	DegT DnrJ EryC1 StrS aminotransferase		NATL1A	LL_I	EAG	Catalyzes the formation of dTDP-glucose, from dTTP and glucose 1-phosphate, as well as its pyrophosphorolysis (By similarity)		NATL2A	LL_I	ECG	O-Antigen polymerase
	25766	GC_00003425		MIT9311	31964	ECG	74546.PMT9312_1304	DegT DnrJ EryC1 StrS aminotransferase		NATL2A	LL_I	EAG	Catalyzes the formation of dTDP-glucose, from dTTP and glucose 1-phosphate, as well as its pyrophosphorolysis (By similarity)		PAC1	LL_I	ECG	O-Antigen polymerase
	25764	GC_00003425		MIT9312	34233	ECG	74546.PMT9312_1304	DegT DnrJ EryC1 StrS aminotransferase		PAC1	LL_I	EAG	Catalyzes the formation of dTDP-glucose, from dTTP and glucose 1-phosphate, as well as its pyrophosphorolysis (By similarity)		MIT9303	LL_IV	ECG	O-Antigen polymerase
	23546	GC_00005549	Singletons	MIT9303	28370	ECG	351605.Gura_3788	DegT DnrJ EryC1 StrS aminotransferase		MIT9303	LL_IV	ECG	Catalyzes the formation of dTDP-glucose, from dTTP and glucose 1-phosphate, as well as its pyrophosphorolysis (By similarity)		MIT9303	LL_IV	ECG	O-Antigen polymerase
	58507	GC_00002854		MIT9303	28312	ECG	74547.PMT0076	Secretion Protein		MIT9303	LL_IV	ECG	Catalyzes the formation of dTDP-glucose, from dTTP and glucose 1-phosphate, as well as its pyrophosphorolysis (By similarity)		MIT9313	LL_IV	ECG	O-Antigen polymerase
	58509	GC_00002854		MIT9313	34846	ECG	74547.PMT0076	Secretion Protein		MIT9313	LL_IV	EAG	Catalyzes the formation of dTDP-glucose, from dTTP and glucose 1-phosphate, as well as its pyrophosphorolysis (By similarity)		MIT9313	LL_IV	ECG	O-Antigen polymerase
	39216	GC_00006274	Singletons	MIT9313	37181	ECG	74547.PMT2144	Secretion Protein		AS9601	HL_II-HIGH	EAG	Chain length determinant protein		MIT9515	HL_I	ECG	Polysaccharide biosynthesis protein
	32829	GC_00000044	HL+LL Core	MIT9303	30512	ECG	74547.PMT1904	Udp-glucose 6-dehydrogenase		MIT9314	HL_II-HIGH	EAG	Chain length determinant protein		MIT9302	HL_II-MEDIUM	ECG	Polysaccharide biosynthesis protein
	32835	GC_00000044	HL+LL Core	MIT9313	36913	ECG	74547.PMT1904	Udp-glucose 6-dehydrogenase		MIT9107	HL_II-LOW	EAG	Chain length determinant protein		MIT9515	HL_I	ECG	polysaccharide export protein
	32833	GC_00000044	HL+LL Core	MIT9515	46297	ECG	167539.Pro1312	Udp-glucose 6-dehydrogenase		MIT9116	HL_II-LOW	EAG	Chain length determinant protein		MIT9303	LL_IV	ECG	secretion pathway protein
	32857	GC_00000044	HL+LL Core	NATL1A	47419	ECG	167555.NATL1_06831	Udp-glucose 6-dehydrogenase		MIT9123	HL_II-LOW	EAG	Chain length determinant protein		MIT9303	LL_IV	ECG	Secretion Protein
	32831	GC_00000044	HL+LL Core	NATL2A	49438	ECG	167555.NATL1_06831	Udp-glucose 6-dehydrogenase		MIT9201	HL_II-MEDIUM	EAG	Chain length determinant protein		MIT9313	LL_IV	ECG	Secretion Protein
	32830	GC_00000044	HL+LL Core	PAC1	52435	ECG	167555.NATL1_06831	Udp-glucose 6-dehydrogenase		MIT9202	HL_II-MEDIUM	EAG	Chain length determinant protein		MIT9313	LL_IV	ECG	Secretion Protein
	42001	GC_00000431	HL+LL Core	MIT9303	30561	ECG	74547.PMT1952	Mannose-1-phosphate guanylyltransferase		MIT9215	HL_II-MEDIUM	EAG	Chain length determinant protein		MIT9303	LL_IV	ECG	sugar transferase
	42007	GC_00000431	HL+LL Core	MIT9313	36962	ECG	74547.PMT1952	Mannose-1-phosphate guanylyltransferase		MIT9302	HL_II-MEDIUM	EAG	Chain length determinant protein		MIT9313	LL_IV	ECG	sugar transferase
	42005	GC_00000431	HL+LL Core	MIT9515	46248	ECG	93059.P9211_17301	Mannose-1-phosphate guanylyltransferase		MIT9311	HL_II-MEDIUM	EAG	Chain length determinant protein		NATL2A	LL_I	ECG	Tetratricopeptide tpr_2 repeat protein
	42028	GC_00000431	HL+LL Core	NATL1A	48667	ECG	167555.NATL1_20571	Mannose-1-phosphate guanylyltransferase		MIT9312	HL_II-MEDIUM	EAG	Chain length determinant protein		MIT9515	HL_I	ECG	udp-glucose 4-epimerase
	42003	GC_00000431	HL+LL Core	NATL2A	50648	ECG	167555.NATL1_20571	Mannose-1-phosphate guanylyltransferase		MIT9321	HL_II-MEDIUM	EAG	Chain length determinant protein		PAC1	LL_I	ECG	udp-glucose 4-epimerase
	42002	GC_00000431	HL+LL Core	PAC1	50999	ECG	167555.NATL1_20571	Mannose-1-phosphate guanylyltransferase		MIT9322	HL_II-MEDIUM	EAG	Chain length determinant protein		MIT9303	LL_IV	ECG	udp-glucose 4-epimerase
	3762	GC_00001851	LL Core	MIT9303	30924	ECG	74547.PMT2252	O-Antigen polymerase		MIT9401	HL_II-MEDIUM	EAG	Chain length determinant protein		MIT9313	LL_IV	ECG	udp-glucose 4-epimerase
	3765	GC_00001851	LL Core	MIT9313	37300	ECG	74547.PMT2252	O-Antigen polymerase		NATL1A	LL_I	EAG	Chain length determinant protein		MIT9515	HL_I	ECG	Udp-glucose 6-dehydrogenase
	3770	GC_00001851	LL Core	NATL1A	48788	ECG	167555.NATL1_21831	O-Antigen polymerase		CCMP1375	LL_II	NA	Chain length determinant protein		NATL1A	LL_I	ECG	Udp-glucose 6-dehydrogenase
	3764	GC_00001851	LL Core	NATL2A	50777	ECG	167555.NATL1_21831	O-Antigen polymerase		LG	LL_II	NA	Chain length determinant protein		NATL2A	LL_I	ECG	Udp-glucose 6-dehydrogenase
	3763	GC_00001851	LL Core	PAC1	51777	ECG	167555.NATL1_21831	O-Antigen polymerase		SS2	LL_II	NA	Chain length determinant protein		PAC1	LL_I	ECG	Udp-glucose 6-dehydrogenase
	29172	GC_00005087		MIT9303	30420	ECG	74547.PMT1821	O-Antigen polymerase		SS35	LL_II	NA	Chain length determinant protein		MIT9303	LL_IV	ECG	Udp-glucose 6-dehydrogenase
	29173	GC_00005087		MIT9313	36828	ECG	74547.PMT1821	O-Antigen polymerase		SS51	LL_II	NA	Chain length determinant protein		MIT9313	LL_IV	ECG	Udp-glucose 6-dehydrogenase
	45851	GC_00002930		MIT9107	11398	EAG	84588.SYNW0419	Chain length determinant protein		AS9601	HL_II-HIGH	EAG	Cytidylyltransferase
	45850	GC_00002930		MIT9116	13281	EAG	84588.SYNW0419	Chain length determinant protein		AS9601	HL_II-HIGH	EAG	Cytidylyltransferase		genome_name	Clade	Environmental_class	EGGNOG_BACT
	45852	GC_00002930		MIT9123	15831	EAG	84588.SYNW0419	Chain length determinant protein		MIT9202	HL_II-MEDIUM	EAG	Cytidylyltransferase		GP2	HL_II-MEDIUM	EAG	asparagine synthetase
	45849	GC_00002930		MIT9314	39094	EAG	84588.SYNW0419	Chain length determinant protein		MIT9215	HL_II-MEDIUM	EAG	Cytidylyltransferase		MIT9202	HL_II-MEDIUM	EAG	asparagine synthetase
	415	GC_00003114		MIT9321	40933	EAG	84588.SYNW0419	Chain length determinant protein		MIT9302	HL_II-MEDIUM	EAG	Cytidylyltransferase		MIT9202	HL_II-MEDIUM	EAG	asparagine synthetase
	414	GC_00003114		MIT9322	42155	EAG	84588.SYNW0419	Chain length determinant protein		MIT9302	HL_II-MEDIUM	EAG	Cytidylyltransferase		MIT9215	HL_II-MEDIUM	EAG	asparagine synthetase
	416	GC_00003114		MIT9401	43123	EAG	84588.SYNW0419	Chain length determinant protein		MIT9311	HL_II-MEDIUM	EAG	Cytidylyltransferase		MIT9215	HL_II-MEDIUM	EAG	asparagine synthetase
	26291	GC_00004128		MIT9311	32025	EAG	146891.A9601_14011	Chain length determinant protein		MIT9311	HL_II-MEDIUM	EAG	Cytidylyltransferase		MIT9311	HL_II-MEDIUM	EAG	asparagine synthetase
	26290	GC_00004128		MIT9312	34287	EAG	146891.A9601_14011	Chain length determinant protein		MIT9312	HL_II-MEDIUM	EAG	Cytidylyltransferase		MIT9312	HL_II-MEDIUM	EAG	asparagine synthetase
	38857	GC_00005289	Singletons	MIT9215	23900	EAG	84588.SYNW0419	Chain length determinant protein		MIT9312	HL_II-MEDIUM	EAG	Cytidylyltransferase		MIT9321	HL_II-MEDIUM	EAG	asparagine synthetase
	7453	GC_00005299	Singletons	MIT9201	17409	EAG	84588.SYNW0419	Chain length determinant protein		NATL1A	LL_I	EAG	Cytidylyltransferase		MIT9322	HL_II-MEDIUM	EAG	asparagine synthetase
	20422	GC_00005312	Singletons	AS9601	1357	EAG	146891.A9601_14011	Chain length determinant protein		MIT9211	LL_III	NA	Cytidylyltransferase		MIT9401	HL_II-MEDIUM	EAG	asparagine synthetase
	28532	GC_00005808	Singletons	MIT9302	27798	EAG	84588.SYNW0419	Chain length determinant protein		MIT9303	LL_IV	EAG	Cytidylyltransferase		NATL1A	LL_I	EAG	asparagine synthetase
	20371	GC_00005869	Singletons	NATL1A	47611	EAG	84588.SYNW0419	Chain length determinant protein		MIT9303	LL_IV	EAG	Cytidylyltransferase		MIT9515	HL_I	EAG	Catalyzes the formation of dTDP-glucose, from dTTP and glucose 1-phosphate, as well as its pyrophosphorolysis (By similarity)
	46108	GC_00006128	Singletons	MIT9202	19099	EAG	221359.RS9916_38577	Chain length determinant protein		MIT9313	LL_IV	EAG	Cytidylyltransferase		MIT9314	HL_II-HIGH	EAG	Catalyzes the formation of dTDP-glucose, from dTTP and glucose 1-phosphate, as well as its pyrophosphorolysis (By similarity)
	41590	GC_00002931		MIT9107	11402	EAG	572480.Arnit_0936	d,d-heptose 1,7-bisphosphate phosphatase		EQPAC1	HL_I	EAG	d,d-heptose 1,7-bisphosphate phosphatase		MIT9107	HL_II-LOW	EAG	Catalyzes the formation of dTDP-glucose, from dTTP and glucose 1-phosphate, as well as its pyrophosphorolysis (By similarity)
	41589	GC_00002931		MIT9116	13285	EAG	572480.Arnit_0936	d,d-heptose 1,7-bisphosphate phosphatase		MED4	HL_I	EAG	d,d-heptose 1,7-bisphosphate phosphatase		MIT9116	HL_II-LOW	EAG	Catalyzes the formation of dTDP-glucose, from dTTP and glucose 1-phosphate, as well as its pyrophosphorolysis (By similarity)
	41591	GC_00002931		MIT9123	15827	EAG	572480.Arnit_0936	d,d-heptose 1,7-bisphosphate phosphatase		AS9601	HL_II-HIGH	EAG	d,d-heptose 1,7-bisphosphate phosphatase		MIT9123	HL_II-LOW	EAG	Catalyzes the formation of dTDP-glucose, from dTTP and glucose 1-phosphate, as well as its pyrophosphorolysis (By similarity)
	41588	GC_00002931		MIT9314	39090	EAG	572480.Arnit_0936	d,d-heptose 1,7-bisphosphate phosphatase		MIT9314	HL_II-HIGH	EAG	d,d-heptose 1,7-bisphosphate phosphatase		MIT9215	HL_II-MEDIUM	EAG	Catalyzes the formation of dTDP-glucose, from dTTP and glucose 1-phosphate, as well as its pyrophosphorolysis (By similarity)
	53198	GC_00003280		AS9601	1393	EAG	146891.A9601_14391	d,d-heptose 1,7-bisphosphate phosphatase		MIT9107	HL_II-LOW	EAG	d,d-heptose 1,7-bisphosphate phosphatase		MIT9302	HL_II-MEDIUM	EAG	Catalyzes the formation of dTDP-glucose, from dTTP and glucose 1-phosphate, as well as its pyrophosphorolysis (By similarity)
	53200	GC_00003280		EQPAC1	4470	EAG	59919.PMM1214	d,d-heptose 1,7-bisphosphate phosphatase		MIT9116	HL_II-LOW	EAG	d,d-heptose 1,7-bisphosphate phosphatase		MIT9321	HL_II-MEDIUM	EAG	Catalyzes the formation of dTDP-glucose, from dTTP and glucose 1-phosphate, as well as its pyrophosphorolysis (By similarity)
	53199	GC_00003280		MED4	10599	EAG	59919.PMM1214	d,d-heptose 1,7-bisphosphate phosphatase		MIT9123	HL_II-LOW	EAG	d,d-heptose 1,7-bisphosphate phosphatase		MIT9322	HL_II-MEDIUM	EAG	Catalyzes the formation of dTDP-glucose, from dTTP and glucose 1-phosphate, as well as its pyrophosphorolysis (By similarity)
	36167	GC_00003888		MIT9321	40966	EAG	910314.HMPREF9220_1210	d,d-heptose 1,7-bisphosphate phosphatase		MIT9215	HL_II-MEDIUM	EAG	d,d-heptose 1,7-bisphosphate phosphatase		MIT9401	HL_II-MEDIUM	EAG	Catalyzes the formation of dTDP-glucose, from dTTP and glucose 1-phosphate, as well as its pyrophosphorolysis (By similarity)
	45213	GC_00005455	Singletons	MIT9303	28324	EAG	146891.A9601_14391	d,d-heptose 1,7-bisphosphate phosphatase		MIT9321	HL_II-MEDIUM	EAG	d,d-heptose 1,7-bisphosphate phosphatase		NATL1A	LL_I	EAG	Catalyzes the formation of dTDP-glucose, from dTTP and glucose 1-phosphate, as well as its pyrophosphorolysis (By similarity)
	31784	GC_00006637	Singletons	MIT9215	23877	EAG	93060.P9215_14331	d,d-heptose 1,7-bisphosphate phosphatase		CCMP1375	LL_II	NA	d,d-heptose 1,7-bisphosphate phosphatase		NATL2A	LL_I	EAG	Catalyzes the formation of dTDP-glucose, from dTTP and glucose 1-phosphate, as well as its pyrophosphorolysis (By similarity)
	4519	GC_00004160		MIT9311	32032	EAG	74546.PMT9312_1349	Cytidylyltransferase		LG	LL_II	NA	d,d-heptose 1,7-bisphosphate phosphatase		PAC1	LL_I	EAG	Catalyzes the formation of dTDP-glucose, from dTTP and glucose 1-phosphate, as well as its pyrophosphorolysis (By similarity)
	4518	GC_00004160		MIT9312	34280	EAG	74546.PMT9312_1349	Cytidylyltransferase		SS2	LL_II	NA	d,d-heptose 1,7-bisphosphate phosphatase		MIT9313	LL_IV	EAG	Catalyzes the formation of dTDP-glucose, from dTTP and glucose 1-phosphate, as well as its pyrophosphorolysis (By similarity)
	18965	GC_00004031		MIT9311	32040	EAG	642492.Clole_3570	Cytidylyltransferase		SS35	LL_II	NA	d,d-heptose 1,7-bisphosphate phosphatase		AS9601	HL_II-HIGH	EAG	Chain length determinant protein
	18964	GC_00004031		MIT9312	34272	EAG	642492.Clole_3570	Cytidylyltransferase		SS51	LL_II	NA	d,d-heptose 1,7-bisphosphate phosphatase		MIT9314	HL_II-HIGH	EAG	Chain length determinant protein
	15811	GC_00004519		MIT9202	19119	EAG	331869.BAL199_07438	Cytidylyltransferase		MIT9303	LL_IV	EAG	d,d-heptose 1,7-bisphosphate phosphatase		MIT9107	HL_II-LOW	EAG	Chain length determinant protein
	15810	GC_00004519		MIT9302	27761	EAG	331869.BAL199_07438	Cytidylyltransferase		EQPAC1	HL_I	EAG	DegT DnrJ EryC1 StrS aminotransferase		MIT9116	HL_II-LOW	EAG	Chain length determinant protein
	12946	GC_00005101		MIT9303	28342	EAG	425104.Ssed_3104	Cytidylyltransferase		EQPAC1	HL_I	EAG	DegT DnrJ EryC1 StrS aminotransferase		MIT9123	HL_II-LOW	EAG	Chain length determinant protein
	51821	GC_00005419	Singletons	MIT9302	27787	EAG	367737.Abu_2245	Cytidylyltransferase		MED4	HL_I	EAG	DegT DnrJ EryC1 StrS aminotransferase		MIT9201	HL_II-MEDIUM	EAG	Chain length determinant protein
	37403	GC_00005760	Singletons	MIT9215	23907	EAG	93060.P9215_14631	Cytidylyltransferase		MED4	HL_I	EAG	DegT DnrJ EryC1 StrS aminotransferase		MIT9202	HL_II-MEDIUM	EAG	Chain length determinant protein
	17087	GC_00006463	Singletons	AS9601	1382	EAG	146891.A9601_14261	Cytidylyltransferase		MIT9515	HL_I	EAG	DegT DnrJ EryC1 StrS aminotransferase		MIT9215	HL_II-MEDIUM	EAG	Chain length determinant protein
	56228	GC_00006464	Singletons	MIT9313	34871	EAG	74547.PMT0102	Cytidylyltransferase		MIT9515	HL_I	EAG	DegT DnrJ EryC1 StrS aminotransferase		MIT9302	HL_II-MEDIUM	EAG	Chain length determinant protein
	1601	GC_00006679	Singletons	NATL1A	47608	EAG	439483.CBGD1_769	Cytidylyltransferase		MIT9301	HL_II-HIGH	EAG	DegT DnrJ EryC1 StrS aminotransferase		MIT9311	HL_II-MEDIUM	EAG	Chain length determinant protein
	30431	GC_00006955	Singletons	MIT9303	28327	EAG	267671.LIC12200	Cytidylyltransferase		MIT9314	HL_II-HIGH	EAG	DegT DnrJ EryC1 StrS aminotransferase		MIT9312	HL_II-MEDIUM	EAG	Chain length determinant protein
	25073	GC_00007042	Singletons	AS9601	1298	EAG	146891.A9601_13421	Cytidylyltransferase		MIT9107	HL_II-LOW	EAG	DegT DnrJ EryC1 StrS aminotransferase		MIT9321	HL_II-MEDIUM	EAG	Chain length determinant protein
	13507	GC_00002121		MIT9107	11379	EAG	167542.P9515_01521	dTDP-glucose 4-6-dehydratase		MIT9116	HL_II-LOW	EAG	DegT DnrJ EryC1 StrS aminotransferase		MIT9322	HL_II-MEDIUM	EAG	Chain length determinant protein
	13506	GC_00002121		MIT9116	13262	EAG	167542.P9515_01521	dTDP-glucose 4-6-dehydratase		MIT9123	HL_II-LOW	EAG	DegT DnrJ EryC1 StrS aminotransferase		MIT9401	HL_II-MEDIUM	EAG	Chain length determinant protein
	13508	GC_00002121		MIT9123	15850	EAG	167542.P9515_01521	dTDP-glucose 4-6-dehydratase		GP2	HL_II-MEDIUM	EAG	DegT DnrJ EryC1 StrS aminotransferase		NATL1A	LL_I	EAG	Chain length determinant protein
	13502	GC_00002121		MIT9303	28345	EAG	180281.CPCC7001_1428	dTDP-glucose 4-6-dehydratase		MIT9215	HL_II-MEDIUM	EAG	DegT DnrJ EryC1 StrS aminotransferase		AS9601	HL_II-HIGH	EAG	Cytidylyltransferase
	13505	GC_00002121		MIT9314	39112	EAG	167542.P9515_01521	dTDP-glucose 4-6-dehydratase		MIT9302	HL_II-MEDIUM	ECG	DegT DnrJ EryC1 StrS aminotransferase		AS9601	HL_II-HIGH	EAG	Cytidylyltransferase
	13504	GC_00002121		MIT9515	45054	EAG	167542.P9515_01521	dTDP-glucose 4-6-dehydratase		MIT9311	HL_II-MEDIUM	ECG	DegT DnrJ EryC1 StrS aminotransferase		MIT9202	HL_II-MEDIUM	EAG	Cytidylyltransferase
	13509	GC_00002121		NATL1A	47591	EAG	167555.NATL1_08571	dTDP-glucose 4-6-dehydratase		MIT9312	HL_II-MEDIUM	ECG	DegT DnrJ EryC1 StrS aminotransferase		MIT9215	HL_II-MEDIUM	EAG	Cytidylyltransferase
	13503	GC_00002121		NATL2A	50702	EAG	167555.NATL1_08571	dTDP-glucose 4-6-dehydratase		MIT9321	HL_II-MEDIUM	EAG	DegT DnrJ EryC1 StrS aminotransferase		MIT9302	HL_II-MEDIUM	EAG	Cytidylyltransferase
	42207	GC_00003259		MIT9215	23897	EAG	93060.P9215_14531	dTDP-glucose 4-6-dehydratase		MIT9322	HL_II-MEDIUM	EAG	DegT DnrJ EryC1 StrS aminotransferase		MIT9302	HL_II-MEDIUM	EAG	Cytidylyltransferase
	42206	GC_00003259		MIT9313	34885	EAG	74547.PMT0115	dTDP-glucose 4-6-dehydratase		MIT9401	HL_II-MEDIUM	EAG	DegT DnrJ EryC1 StrS aminotransferase		MIT9311	HL_II-MEDIUM	EAG	Cytidylyltransferase
	42205	GC_00003259		PAC1	50957	EAG	232363.SCB02_010100003041	dTDP-glucose 4-6-dehydratase		MIT9211	LL_III	NA	DegT DnrJ EryC1 StrS aminotransferase		MIT9311	HL_II-MEDIUM	EAG	Cytidylyltransferase
	48328	GC_00004123		EQPAC1	4425	EAG	59919.PMM1257	dTDP-glucose 4-6-dehydratase		MIT9303	LL_IV	EAG	DegT DnrJ EryC1 StrS aminotransferase		MIT9312	HL_II-MEDIUM	EAG	Cytidylyltransferase
	48327	GC_00004123		MED4	10643	EAG	59919.PMM1257	dTDP-glucose 4-6-dehydratase		MIT9303	LL_IV	ECG	DegT DnrJ EryC1 StrS aminotransferase		MIT9312	HL_II-MEDIUM	EAG	Cytidylyltransferase
	9847	GC_00005394	Singletons	AS9601	1407	EAG	146891.A9601_14531	dTDP-glucose 4-6-dehydratase		MIT9515	HL_I	EAG	Dtdp-4-dehydrorhamnose 3,5-epimerase		NATL1A	LL_I	EAG	Cytidylyltransferase
	7031	GC_00006485	Singletons	MIT9302	27749	EAG	309799.DICTH_0151	DTDP-glucose 4-6-dehydratase		AS9601	HL_II-HIGH	EAG	Dtdp-4-dehydrorhamnose 3,5-epimerase		MIT9303	LL_IV	EAG	Cytidylyltransferase
	18074	GC_00003009		MIT9303	28340	EAG	634956.Geoth_0374	dTDP-glucose 4,6-dehydratase		MIT9314	HL_II-HIGH	EAG	Dtdp-4-dehydrorhamnose 3,5-epimerase		MIT9303	LL_IV	EAG	Cytidylyltransferase
	39705	GC_00003328		MIT9321	40986	EAG	228399.Aple02001062	dtdp-glucose 4,6-dehydratase		MIT9107	HL_II-LOW	EAG	Dtdp-4-dehydrorhamnose 3,5-epimerase		MIT9313	LL_IV	EAG	Cytidylyltransferase
	39704	GC_00003328		MIT9322	42198	EAG	228399.Aple02001062	dtdp-glucose 4,6-dehydratase		MIT9116	HL_II-LOW	EAG	Dtdp-4-dehydrorhamnose 3,5-epimerase		EQPAC1	HL_I	EAG	d,d-heptose 1,7-bisphosphate phosphatase
	39706	GC_00003328		MIT9401	43166	EAG	228399.Aple02001062	dtdp-glucose 4,6-dehydratase		MIT9123	HL_II-LOW	EAG	Dtdp-4-dehydrorhamnose 3,5-epimerase		MED4	HL_I	EAG	d,d-heptose 1,7-bisphosphate phosphatase
	40577	GC_00000999		NATL2A	50191	EAG	709032.Sulku_2065	Inherit from COG: Hemolysin-type calcium-binding		MIT9215	HL_II-MEDIUM	EAG	Dtdp-4-dehydrorhamnose 3,5-epimerase		AS9601	HL_II-HIGH	EAG	d,d-heptose 1,7-bisphosphate phosphatase
	40581	GC_00000999		NATL2A	50196	EAG	391624.OIHEL45_16239	Inherit from COG: Hemolysin-type calcium-binding		MIT9215	HL_II-MEDIUM	EAG	Dtdp-4-dehydrorhamnose 3,5-epimerase		MIT9314	HL_II-HIGH	EAG	d,d-heptose 1,7-bisphosphate phosphatase
	5986	GC_00004413		MIT9201	17250	EAG	221359.RS9916_36792	Inherit from COG: Hemolysin-type calcium-binding		MIT9302	HL_II-MEDIUM	EAG	Dtdp-4-dehydrorhamnose 3,5-epimerase		MIT9107	HL_II-LOW	EAG	d,d-heptose 1,7-bisphosphate phosphatase
	54960	GC_00005116		AS9601	1391	EAG	146891.A9601_14361	Inherit from COG: Hemolysin-type calcium-binding		NATL1A	LL_I	EAG	Dtdp-4-dehydrorhamnose 3,5-epimerase		MIT9116	HL_II-LOW	EAG	d,d-heptose 1,7-bisphosphate phosphatase
	54961	GC_00005116		SB	52856	EAG	146891.A9601_14361	Inherit from COG: Hemolysin-type calcium-binding		NATL2A	LL_I	EAG	Dtdp-4-dehydrorhamnose 3,5-epimerase		MIT9123	HL_II-LOW	EAG	d,d-heptose 1,7-bisphosphate phosphatase
	1006	GC_00005406	Singletons	SB	54683	EAG	221359.RS9916_36792	Inherit from COG: Hemolysin-type calcium-binding		PAC1	LL_I	EAG	Dtdp-4-dehydrorhamnose 3,5-epimerase		MIT9215	HL_II-MEDIUM	EAG	d,d-heptose 1,7-bisphosphate phosphatase
	14483	GC_00005736	Singletons	NATL2A	50693	EAG	167555.NATL1_21051	Inherit from COG: Hemolysin-type calcium-binding		MIT9303	LL_IV	ECG	Dtdp-4-dehydrorhamnose 3,5-epimerase		MIT9321	HL_II-MEDIUM	EAG	d,d-heptose 1,7-bisphosphate phosphatase
	14527	GC_00005807	Singletons	PAC1	50950	EAG	221359.RS9916_36792	Inherit from COG: Hemolysin-type calcium-binding		MIT9313	LL_IV	EAG	Dtdp-4-dehydrorhamnose 3,5-epimerase		MIT9303	LL_IV	EAG	d,d-heptose 1,7-bisphosphate phosphatase
	52202	GC_00005938	Singletons	NATL1A	48713	EAG	167555.NATL1_21051	Inherit from COG: Hemolysin-type calcium-binding		MIT9314	HL_II-HIGH	EAG	Dtdp-4-dehydrorhamnose reductase		EQPAC1	HL_I	EAG	DegT DnrJ EryC1 StrS aminotransferase
	35915	GC_00006816	Singletons	NATL1A	48706	EAG	709032.Sulku_2065	Inherit from COG: Hemolysin-type calcium-binding		MIT9107	HL_II-LOW	EAG	Dtdp-4-dehydrorhamnose reductase		EQPAC1	HL_I	EAG	DegT DnrJ EryC1 StrS aminotransferase
	20606	GC_00000876		AS9601	1355	EAG	146891.A9601_13991	Gdp-mannose 4,6-dehydratase		MIT9116	HL_II-LOW	EAG	Dtdp-4-dehydrorhamnose reductase		MED4	HL_I	EAG	DegT DnrJ EryC1 StrS aminotransferase
	20619	GC_00000876		EQPAC1	4476	EAG	74546.PMT9312_1316	Gdp-mannose 4,6-dehydratase		MIT9123	HL_II-LOW	EAG	Dtdp-4-dehydrorhamnose reductase		MED4	HL_I	EAG	DegT DnrJ EryC1 StrS aminotransferase
	20607	GC_00000876		GP2	6778	EAG	167542.P9515_13681	Gdp-mannose 4,6-dehydratase		MIT9215	HL_II-MEDIUM	EAG	Dtdp-4-dehydrorhamnose reductase		MIT9515	HL_I	EAG	DegT DnrJ EryC1 StrS aminotransferase
	20612	GC_00000876		MED4	10593	EAG	74546.PMT9312_1316	Gdp-mannose 4,6-dehydratase		MIT9302	HL_II-MEDIUM	EAG	Dtdp-4-dehydrorhamnose reductase		MIT9515	HL_I	EAG	DegT DnrJ EryC1 StrS aminotransferase
	20605	GC_00000876		MIT9107	11395	EAG	167542.P9515_13681	Gdp-mannose 4,6-dehydratase		MIT9302	HL_II-MEDIUM	EAG	dTDP-4-dehydrorhamnose reductase		MIT9301	HL_II-HIGH	EAG	DegT DnrJ EryC1 StrS aminotransferase
	20604	GC_00000876		MIT9116	13278	EAG	167542.P9515_13681	Gdp-mannose 4,6-dehydratase		NATL1A	LL_I	EAG	Dtdp-4-dehydrorhamnose reductase		MIT9314	HL_II-HIGH	EAG	DegT DnrJ EryC1 StrS aminotransferase
	20608	GC_00000876		MIT9123	15834	EAG	167542.P9515_13681	Gdp-mannose 4,6-dehydratase		NATL2A	LL_I	EAG	Dtdp-4-dehydrorhamnose reductase		MIT9107	HL_II-LOW	EAG	DegT DnrJ EryC1 StrS aminotransferase
	20610	GC_00000876		MIT9201	17434	EAG	74546.PMT9312_1316	Gdp-mannose 4,6-dehydratase		NATL2A	LL_I	EAG	dtdp-4-dehydrorhamnose reductase		MIT9116	HL_II-LOW	EAG	DegT DnrJ EryC1 StrS aminotransferase
	20618	GC_00000876		MIT9215	23856	EAG	93060.P9215_14141	Gdp-mannose 4,6-dehydratase		PAC1	LL_I	EAG	Dtdp-4-dehydrorhamnose reductase		MIT9123	HL_II-LOW	EAG	DegT DnrJ EryC1 StrS aminotransferase
	20617	GC_00000876		MIT9301	25818	EAG	167546.P9301_14441	Gdp-mannose 4,6-dehydratase		MIT9303	LL_IV	ECG	Dtdp-4-dehydrorhamnose reductase		GP2	HL_II-MEDIUM	EAG	DegT DnrJ EryC1 StrS aminotransferase
	20616	GC_00000876		MIT9302	27744	EAG	316279.Syncc9902_0174	Gdp-mannose 4,6-dehydratase		MIT9313	LL_IV	EAG	Dtdp-4-dehydrorhamnose reductase		MIT9215	HL_II-MEDIUM	EAG	DegT DnrJ EryC1 StrS aminotransferase
	20623	GC_00000876		MIT9311	31976	EAG	74546.PMT9312_1316	Gdp-mannose 4,6-dehydratase		EQPAC1	HL_I	EAG	dTDP-glucose 4-6-dehydratase		MIT9321	HL_II-MEDIUM	EAG	DegT DnrJ EryC1 StrS aminotransferase
	20611	GC_00000876		MIT9312	34245	EAG	74546.PMT9312_1316	Gdp-mannose 4,6-dehydratase		MED4	HL_I	EAG	dTDP-glucose 4-6-dehydratase		MIT9322	HL_II-MEDIUM	EAG	DegT DnrJ EryC1 StrS aminotransferase
	20603	GC_00000876		MIT9314	39097	EAG	167542.P9515_13681	Gdp-mannose 4,6-dehydratase		MIT9515	HL_I	EAG	dTDP-glucose 4-6-dehydratase		MIT9401	HL_II-MEDIUM	EAG	DegT DnrJ EryC1 StrS aminotransferase
	20609	GC_00000876		MIT9321	40976	EAG	74546.PMT9312_1316	Gdp-mannose 4,6-dehydratase		AS9601	HL_II-HIGH	EAG	dTDP-glucose 4-6-dehydratase		MIT9303	LL_IV	EAG	DegT DnrJ EryC1 StrS aminotransferase
	20601	GC_00000876		MIT9322	42188	EAG	74546.PMT9312_1316	Gdp-mannose 4,6-dehydratase		MIT9314	HL_II-HIGH	EAG	dTDP-glucose 4-6-dehydratase		MIT9515	HL_I	EAG	Dtdp-4-dehydrorhamnose 3,5-epimerase
	20620	GC_00000876		MIT9401	43156	EAG	74546.PMT9312_1316	Gdp-mannose 4,6-dehydratase		MIT9107	HL_II-LOW	EAG	dTDP-glucose 4-6-dehydratase		AS9601	HL_II-HIGH	EAG	Dtdp-4-dehydrorhamnose 3,5-epimerase
	20622	GC_00000876		NATL1A	48705	EAG	167555.NATL1_20961	Gdp-mannose 4,6-dehydratase		MIT9116	HL_II-LOW	EAG	dTDP-glucose 4-6-dehydratase		MIT9314	HL_II-HIGH	EAG	Dtdp-4-dehydrorhamnose 3,5-epimerase
	20600	GC_00000876		NATL2A	50686	EAG	316278.SynRCC307_0217	Gdp-mannose 4,6-dehydratase		MIT9123	HL_II-LOW	EAG	dTDP-glucose 4-6-dehydratase		MIT9107	HL_II-LOW	EAG	Dtdp-4-dehydrorhamnose 3,5-epimerase
	20613	GC_00000876		SB	54524	EAG	316278.SynRCC307_0217	Gdp-mannose 4,6-dehydratase		MIT9215	HL_II-MEDIUM	EAG	dTDP-glucose 4-6-dehydratase		MIT9116	HL_II-LOW	EAG	Dtdp-4-dehydrorhamnose 3,5-epimerase
	54471	GC_00003126		MIT9107	11586	EAG	515622.bpr_I2577	Gdp-mannose 4,6-dehydratase		MIT9302	HL_II-MEDIUM	EAG	DTDP-glucose 4-6-dehydratase		MIT9123	HL_II-LOW	EAG	Dtdp-4-dehydrorhamnose 3,5-epimerase
	54470	GC_00003126		MIT9116	13314	EAG	515622.bpr_I2577	Gdp-mannose 4,6-dehydratase		NATL1A	LL_I	EAG	dTDP-glucose 4-6-dehydratase		MIT9215	HL_II-MEDIUM	EAG	Dtdp-4-dehydrorhamnose 3,5-epimerase
	54472	GC_00003126		MIT9123	15355	EAG	515622.bpr_I2577	Gdp-mannose 4,6-dehydratase		NATL2A	LL_I	EAG	dTDP-glucose 4-6-dehydratase		MIT9215	HL_II-MEDIUM	EAG	Dtdp-4-dehydrorhamnose 3,5-epimerase
	3268	GC_00006741	Singletons	NATL1A	48714	EAG	232363.SCB02_010100002737	Gdp-mannose 4,6-dehydratase		PAC1	LL_I	EAG	dTDP-glucose 4-6-dehydratase		MIT9302	HL_II-MEDIUM	EAG	Dtdp-4-dehydrorhamnose 3,5-epimerase
	10657	GC_00006968	Singletons	MIT9515	46180	EAG	290397.Adeh_4287	Gdp-mannose 4,6-dehydratase		MIT9303	LL_IV	EAG	dTDP-glucose 4-6-dehydratase		NATL1A	LL_I	EAG	Dtdp-4-dehydrorhamnose 3,5-epimerase
	8887	GC_00007345	Singletons	NATL2A	50694	EAG	232363.SCB02_010100002737	Gdp-mannose 4,6-dehydratase		MIT9313	LL_IV	EAG	dTDP-glucose 4-6-dehydratase		NATL2A	LL_I	EAG	Dtdp-4-dehydrorhamnose 3,5-epimerase
	51073	GC_00002919		MIT9107	11399	EAG	84588.SYNW0420	polysaccharide export protein		MIT9321	HL_II-MEDIUM	EAG	dtdp-glucose 4,6-dehydratase		PAC1	LL_I	EAG	Dtdp-4-dehydrorhamnose 3,5-epimerase
	51072	GC_00002919		MIT9116	13282	EAG	84588.SYNW0420	polysaccharide export protein		MIT9322	HL_II-MEDIUM	EAG	dtdp-glucose 4,6-dehydratase		MIT9313	LL_IV	EAG	Dtdp-4-dehydrorhamnose 3,5-epimerase
	51074	GC_00002919		MIT9123	15830	EAG	84588.SYNW0420	polysaccharide export protein		MIT9401	HL_II-MEDIUM	EAG	dtdp-glucose 4,6-dehydratase		MIT9314	HL_II-HIGH	EAG	Dtdp-4-dehydrorhamnose reductase
	51071	GC_00002919		MIT9314	39093	EAG	84588.SYNW0420	polysaccharide export protein		MIT9303	LL_IV	EAG	dTDP-glucose 4,6-dehydratase		MIT9107	HL_II-LOW	EAG	Dtdp-4-dehydrorhamnose reductase
	58381	GC_00002946		AS9601	1739	EAG	146891.A9601_17951	polysaccharide export protein		EQPAC1	HL_I	EAG	Gdp-mannose 4,6-dehydratase		MIT9116	HL_II-LOW	EAG	Dtdp-4-dehydrorhamnose reductase
	58383	GC_00002946		MIT9215	23952	EAG	93060.P9215_15071	polysaccharide export protein		MED4	HL_I	EAG	Gdp-mannose 4,6-dehydratase		MIT9123	HL_II-LOW	EAG	Dtdp-4-dehydrorhamnose reductase
	58384	GC_00002946		MIT9311	32005	EAG	74546.PMT9312_1375	polysaccharide export protein		MIT9515	HL_I	ECG	Gdp-mannose 4,6-dehydratase		MIT9215	HL_II-MEDIUM	EAG	Dtdp-4-dehydrorhamnose reductase
	58382	GC_00002946		MIT9312	34307	EAG	74546.PMT9312_1375	polysaccharide export protein		MIT9515	HL_I	EAG	Gdp-mannose 4,6-dehydratase		MIT9302	HL_II-MEDIUM	EAG	Dtdp-4-dehydrorhamnose reductase
	14302	GC_00003178		MIT9321	40932	EAG	316278.SynRCC307_0170	polysaccharide export protein		AS9601	HL_II-HIGH	EAG	Gdp-mannose 4,6-dehydratase		MIT9302	HL_II-MEDIUM	EAG	dTDP-4-dehydrorhamnose reductase
	14301	GC_00003178		MIT9322	42154	EAG	316278.SynRCC307_0170	polysaccharide export protein		MIT9301	HL_II-HIGH	EAG	Gdp-mannose 4,6-dehydratase		NATL1A	LL_I	EAG	Dtdp-4-dehydrorhamnose reductase
	14303	GC_00003178		MIT9401	43122	EAG	316278.SynRCC307_0170	polysaccharide export protein		MIT9314	HL_II-HIGH	EAG	Gdp-mannose 4,6-dehydratase		NATL2A	LL_I	EAG	Dtdp-4-dehydrorhamnose reductase
	46630	GC_00004066		EQPAC1	4473	EAG	84588.SYNW0420	polysaccharide export protein		SB	HL_II-HIGH	EAG	Gdp-mannose 4,6-dehydratase		NATL2A	LL_I	EAG	dtdp-4-dehydrorhamnose reductase
	46629	GC_00004066		MED4	10596	EAG	84588.SYNW0420	polysaccharide export protein		MIT9107	HL_II-LOW	EAG	Gdp-mannose 4,6-dehydratase		PAC1	LL_I	EAG	Dtdp-4-dehydrorhamnose reductase
	20677	GC_00004070		EQPAC1	4460	EAG	59919.PMM1224	polysaccharide export protein		MIT9107	HL_II-LOW	EAG	Gdp-mannose 4,6-dehydratase		MIT9313	LL_IV	EAG	Dtdp-4-dehydrorhamnose reductase
	20676	GC_00004070		MED4	10609	EAG	59919.PMM1224	polysaccharide export protein		MIT9116	HL_II-LOW	EAG	Gdp-mannose 4,6-dehydratase		EQPAC1	HL_I	EAG	dTDP-glucose 4-6-dehydratase
	56794	GC_00005372	Singletons	AS9601	1576	EAG	146891.A9601_16271	polysaccharide export protein		MIT9116	HL_II-LOW	EAG	Gdp-mannose 4,6-dehydratase		MED4	HL_I	EAG	dTDP-glucose 4-6-dehydratase
	22374	GC_00005558	Singletons	MIT9201	17410	EAG	84588.SYNW0420	polysaccharide export protein		MIT9123	HL_II-LOW	EAG	Gdp-mannose 4,6-dehydratase		MIT9515	HL_I	EAG	dTDP-glucose 4-6-dehydratase
	56285	GC_00005822	Singletons	MIT9202	19098	EAG	84588.SYNW0420	polysaccharide export protein		MIT9123	HL_II-LOW	EAG	Gdp-mannose 4,6-dehydratase		AS9601	HL_II-HIGH	EAG	dTDP-glucose 4-6-dehydratase
	13851	GC_00005855	Singletons	NATL1A	47612	EAG	167555.NATL1_08781	polysaccharide export protein		GP2	HL_II-MEDIUM	EAG	Gdp-mannose 4,6-dehydratase		MIT9314	HL_II-HIGH	EAG	dTDP-glucose 4-6-dehydratase
	6311	GC_00006170	Singletons	MIT9302	27797	EAG	316278.SynRCC307_0170	polysaccharide export protein		MIT9201	HL_II-MEDIUM	EAG	Gdp-mannose 4,6-dehydratase		MIT9107	HL_II-LOW	EAG	dTDP-glucose 4-6-dehydratase
	49335	GC_00006949	Singletons	SB	54509	EAG	64471.sync_0149	polysaccharide export protein		MIT9215	HL_II-MEDIUM	EAG	Gdp-mannose 4,6-dehydratase		MIT9116	HL_II-LOW	EAG	dTDP-glucose 4-6-dehydratase
	43441	GC_00007030	Singletons	GP2	6916	EAG	533247.CRD_00554	polysaccharide export protein		MIT9302	HL_II-MEDIUM	EAG	Gdp-mannose 4,6-dehydratase		MIT9123	HL_II-LOW	EAG	dTDP-glucose 4-6-dehydratase
	49051	GC_00002985		MIT9303	30392	EAG	497964.CfE428DRAFT_4961	Tetratricopeptide tpr_2 repeat protein		MIT9311	HL_II-MEDIUM	EAG	Gdp-mannose 4,6-dehydratase		MIT9215	HL_II-MEDIUM	EAG	dTDP-glucose 4-6-dehydratase
	49049	GC_00002985		MIT9303	30406	EAG	497964.CfE428DRAFT_4961	Tetratricopeptide tpr_2 repeat protein		MIT9312	HL_II-MEDIUM	EAG	Gdp-mannose 4,6-dehydratase		MIT9302	HL_II-MEDIUM	EAG	DTDP-glucose 4-6-dehydratase
	49050	GC_00002985		MIT9303	30409	EAG	497964.CfE428DRAFT_4961	Tetratricopeptide tpr_2 repeat protein		MIT9321	HL_II-MEDIUM	EAG	Gdp-mannose 4,6-dehydratase		NATL1A	LL_I	EAG	dTDP-glucose 4-6-dehydratase
	58416	GC_00003353		GP2	6901	EAG	324925.Ppha_0641	Tetratricopeptide tpr_2 repeat protein		MIT9322	HL_II-MEDIUM	EAG	Gdp-mannose 4,6-dehydratase		NATL2A	LL_I	EAG	dTDP-glucose 4-6-dehydratase
	58418	GC_00003353		MIT9311	31847	EAG	324925.Ppha_0641	Tetratricopeptide tpr_2 repeat protein		MIT9401	HL_II-MEDIUM	EAG	Gdp-mannose 4,6-dehydratase		PAC1	LL_I	EAG	dTDP-glucose 4-6-dehydratase
	58417	GC_00003353		MIT9312	34116	EAG	324925.Ppha_0641	Tetratricopeptide tpr_2 repeat protein		NATL1A	LL_I	EAG	Gdp-mannose 4,6-dehydratase		MIT9303	LL_IV	EAG	dTDP-glucose 4-6-dehydratase
	43939	GC_00003446		NATL1A	46849	EAG	324925.Ppha_0641	Tetratricopeptide tpr_2 repeat protein		NATL1A	LL_I	EAG	Gdp-mannose 4,6-dehydratase		MIT9313	LL_IV	EAG	dTDP-glucose 4-6-dehydratase
	43938	GC_00003446		NATL2A	50698	EAG	324925.Ppha_0641	Tetratricopeptide tpr_2 repeat protein		NATL2A	LL_I	EAG	Gdp-mannose 4,6-dehydratase		MIT9321	HL_II-MEDIUM	EAG	dtdp-glucose 4,6-dehydratase
	43937	GC_00003446		NATL2A	50699	EAG	324925.Ppha_0641	Tetratricopeptide tpr_2 repeat protein		NATL2A	LL_I	EAG	Gdp-mannose 4,6-dehydratase		MIT9322	HL_II-MEDIUM	EAG	dtdp-glucose 4,6-dehydratase
	38120	GC_00003486		MIT9303	30398	EAG	497964.CfE428DRAFT_4961	Tetratricopeptide tpr_2 repeat protein		CCMP1375	LL_II	NA	Gdp-mannose 4,6-dehydratase		MIT9401	HL_II-MEDIUM	EAG	dtdp-glucose 4,6-dehydratase
	38121	GC_00003486		MIT9313	36814	EAG	497964.CfE428DRAFT_4961	Tetratricopeptide tpr_2 repeat protein		LG	LL_II	NA	Gdp-mannose 4,6-dehydratase		MIT9303	LL_IV	EAG	dTDP-glucose 4,6-dehydratase
	918	GC_00004783	Singletons	MIT9303	30399	EAG	497964.CfE428DRAFT_4961	Tetratricopeptide tpr_2 repeat protein		SS2	LL_II	NA	Gdp-mannose 4,6-dehydratase		EQPAC1	HL_I	EAG	Gdp-mannose 4,6-dehydratase
	20319	GC_00005055		MIT9215	23742	EAG	324925.Ppha_0641	Tetratricopeptide tpr_2 repeat protein		SS35	LL_II	NA	Gdp-mannose 4,6-dehydratase		MED4	HL_I	EAG	Gdp-mannose 4,6-dehydratase
	20318	GC_00005055		MIT9314	39231	EAG	324925.Ppha_0641	Tetratricopeptide tpr_2 repeat protein		SS51	LL_II	NA	Gdp-mannose 4,6-dehydratase		MIT9515	HL_I	EAG	Gdp-mannose 4,6-dehydratase
	6529	GC_00006047	Singletons	MIT9303	30058	EAG	324925.Ppha_0641	Tetratricopeptide tpr_2 repeat protein		EQPAC1	HL_I	EAG	Glucose-1-phosphate cytidylyltransferase		AS9601	HL_II-HIGH	EAG	Gdp-mannose 4,6-dehydratase
	47787	GC_00006306	Singletons	NATL2A	50281	EAG	324925.Ppha_0641	Tetratricopeptide tpr_2 repeat protein		MED4	HL_I	EAG	Glucose-1-phosphate cytidylyltransferase		MIT9301	HL_II-HIGH	EAG	Gdp-mannose 4,6-dehydratase
	41967	GC_00006400	Singletons	MIT9303	30403	EAG	324925.Ppha_0641	Tetratricopeptide tpr_2 repeat protein		MIT9515	HL_I	EAG	Glucose-1-phosphate cytidylyltransferase		MIT9314	HL_II-HIGH	EAG	Gdp-mannose 4,6-dehydratase
	45770	GC_00006824	Singletons	MIT9202	19037	EAG	324925.Ppha_0641	Tetratricopeptide tpr_2 repeat protein		AS9601	HL_II-HIGH	EAG	Glucose-1-phosphate cytidylyltransferase		SB	HL_II-HIGH	EAG	Gdp-mannose 4,6-dehydratase
	28034	GC_00007266	Singletons	NATL2A	50189	EAG	497964.CfE428DRAFT_5644	Tetratricopeptide tpr_2 repeat protein		MIT9301	HL_II-HIGH	EAG	Glucose-1-phosphate cytidylyltransferase		MIT9107	HL_II-LOW	EAG	Gdp-mannose 4,6-dehydratase
	43751	GC_00007351	Singletons	MIT9303	29394	EAG	497964.CfE428DRAFT_4961	Tetratricopeptide tpr_2 repeat protein		MIT9314	HL_II-HIGH	EAG	Glucose-1-phosphate cytidylyltransferase		MIT9107	HL_II-LOW	EAG	Gdp-mannose 4,6-dehydratase
	10338	GC_00003001		MIT9313	34883	EAG	74547.PMT0113	Dtdp-4-dehydrorhamnose 3,5-epimerase		MIT9107	HL_II-LOW	EAG	Glucose-1-phosphate cytidylyltransferase		MIT9116	HL_II-LOW	EAG	Gdp-mannose 4,6-dehydratase
	10337	GC_00003001		NATL2A	50706	EAG	180281.CPCC7001_57	Dtdp-4-dehydrorhamnose 3,5-epimerase		MIT9116	HL_II-LOW	EAG	Glucose-1-phosphate cytidylyltransferase		MIT9116	HL_II-LOW	EAG	Gdp-mannose 4,6-dehydratase
	10336	GC_00003001		PAC1	50959	EAG	232348.SCB01_010100014619	Dtdp-4-dehydrorhamnose 3,5-epimerase		MIT9123	HL_II-LOW	EAG	Glucose-1-phosphate cytidylyltransferase		MIT9123	HL_II-LOW	EAG	Gdp-mannose 4,6-dehydratase
	5988	GC_00003173		MIT9107	11377	EAG	59931.WH7805_08366	Dtdp-4-dehydrorhamnose 3,5-epimerase		MIT9215	HL_II-MEDIUM	EAG	Glucose-1-phosphate cytidylyltransferase		MIT9123	HL_II-LOW	EAG	Gdp-mannose 4,6-dehydratase
	5987	GC_00003173		MIT9116	13260	EAG	59931.WH7805_08366	Dtdp-4-dehydrorhamnose 3,5-epimerase		MIT9211	LL_III	NA	Glucose-1-phosphate cytidylyltransferase		GP2	HL_II-MEDIUM	EAG	Gdp-mannose 4,6-dehydratase
	5989	GC_00003173		MIT9123	15852	EAG	59931.WH7805_08366	Dtdp-4-dehydrorhamnose 3,5-epimerase		MIT9303	LL_IV	ECG	Glucose-1-phosphate cytidylyltransferase		MIT9201	HL_II-MEDIUM	EAG	Gdp-mannose 4,6-dehydratase
	44824	GC_00004007		MIT9215	23895	EAG	93060.P9215_14511	Dtdp-4-dehydrorhamnose 3,5-epimerase		MIT9303	LL_IV	EAG	Glucose-1-phosphate cytidylyltransferase		MIT9215	HL_II-MEDIUM	EAG	Gdp-mannose 4,6-dehydratase
	44823	GC_00004007		MIT9314	39114	EAG	59931.WH7805_08366	Dtdp-4-dehydrorhamnose 3,5-epimerase		EQPAC1	HL_I	EAG	Glycosyl transferase, family 4		MIT9302	HL_II-MEDIUM	EAG	Gdp-mannose 4,6-dehydratase
	24433	GC_00004651		MIT9215	23886	EAG	93060.P9215_14421	Dtdp-4-dehydrorhamnose 3,5-epimerase		MED4	HL_I	EAG	Glycosyl transferase, family 4		MIT9311	HL_II-MEDIUM	EAG	Gdp-mannose 4,6-dehydratase
	24432	GC_00004651		MIT9302	27747	EAG	167555.NATL1_08551	Dtdp-4-dehydrorhamnose 3,5-epimerase		MIT9515	HL_I	EAG	Glycosyl transferase, family 4		MIT9312	HL_II-MEDIUM	EAG	Gdp-mannose 4,6-dehydratase
	31086	GC_00006040	Singletons	NATL1A	47589	EAG	167555.NATL1_08551	Dtdp-4-dehydrorhamnose 3,5-epimerase		AS9601	HL_II-HIGH	EAG	Glycosyl transferase, family 4		MIT9321	HL_II-MEDIUM	EAG	Gdp-mannose 4,6-dehydratase
	25262	GC_00006765	Singletons	AS9601	1362	EAG	146891.A9601_14061	Dtdp-4-dehydrorhamnose 3,5-epimerase		AS9601	HL_II-HIGH	EAG	Glycosyl transferase, family 4		MIT9322	HL_II-MEDIUM	EAG	Gdp-mannose 4,6-dehydratase
	1398	GC_00007220	Singletons	MIT9515	46288	EAG	167542.P9515_14111	Dtdp-4-dehydrorhamnose 3,5-epimerase		MIT9301	HL_II-HIGH	EAG	Glycosyl transferase, family 4		MIT9401	HL_II-MEDIUM	EAG	Gdp-mannose 4,6-dehydratase
	7981	GC_00003227		MIT9321	40958	EAG	220668.lp_0980	asparagine synthetase		MIT9314	HL_II-HIGH	EAG	Glycosyl transferase, family 4		NATL1A	LL_I	EAG	Gdp-mannose 4,6-dehydratase
	7980	GC_00003227		MIT9322	42170	EAG	220668.lp_0980	asparagine synthetase		MIT9107	HL_II-LOW	EAG	Glycosyl transferase, family 4		NATL1A	LL_I	EAG	Gdp-mannose 4,6-dehydratase
	7982	GC_00003227		MIT9401	43138	EAG	220668.lp_0980	asparagine synthetase		MIT9116	HL_II-LOW	EAG	Glycosyl transferase, family 4		NATL2A	LL_I	EAG	Gdp-mannose 4,6-dehydratase
	16268	GC_00004075		MIT9311	31984	EAG	74546.PMT9312_1324	asparagine synthetase		MIT9123	HL_II-LOW	EAG	Glycosyl transferase, family 4		NATL2A	LL_I	EAG	Gdp-mannose 4,6-dehydratase
	16267	GC_00004075		MIT9312	34253	EAG	74546.PMT9312_1324	asparagine synthetase		MIT9202	HL_II-MEDIUM	EAG	Glycosyl transferase, family 4		EQPAC1	HL_I	EAG	Glucose-1-phosphate cytidylyltransferase
	27841	GC_00005352	Singletons	MIT9215	23928	EAG	93060.P9215_14831	asparagine synthetase		MIT9302	HL_II-MEDIUM	EAG	Glycosyl transferase, family 4		MED4	HL_I	EAG	Glucose-1-phosphate cytidylyltransferase
	42593	GC_00005570	Singletons	GP2	6769	EAG	257310.BB0142	asparagine synthetase		MIT9311	HL_II-MEDIUM	EAG	Glycosyl transferase, family 4		MIT9515	HL_I	EAG	Glucose-1-phosphate cytidylyltransferase
	46619	GC_00005644	Singletons	MIT9202	19106	EAG	992406.RIA_1501	asparagine synthetase		MIT9312	HL_II-MEDIUM	EAG	Glycosyl transferase, family 4		AS9601	HL_II-HIGH	EAG	Glucose-1-phosphate cytidylyltransferase
	54505	GC_00006722	Singletons	NATL1A	47599	EAG	572480.Arnit_2547	asparagine synthetase		MIT9321	HL_II-MEDIUM	EAG	Glycosyl transferase, family 4		MIT9301	HL_II-HIGH	EAG	Glucose-1-phosphate cytidylyltransferase
	52901	GC_00006730	Singletons	MIT9202	19126	EAG	944547.ABLL_0132	asparagine synthetase		MIT9322	HL_II-MEDIUM	EAG	Glycosyl transferase, family 4		MIT9314	HL_II-HIGH	EAG	Glucose-1-phosphate cytidylyltransferase
	41968	GC_00006943	Singletons	MIT9215	23924	EAG	360104.CCC13826_0524	asparagine synthetase		MIT9401	HL_II-MEDIUM	EAG	Glycosyl transferase, family 4		MIT9107	HL_II-LOW	EAG	Glucose-1-phosphate cytidylyltransferase
	1111	GC_00001921		AS9601	1363	EAG	146891.A9601_14071	Glucose-1-phosphate cytidylyltransferase		NATL1A	LL_I	EAG	Glycosyl transferase, family 4		MIT9116	HL_II-LOW	EAG	Glucose-1-phosphate cytidylyltransferase
	1114	GC_00001921		EQPAC1	4480	EAG	59919.PMM1204	Glucose-1-phosphate cytidylyltransferase		MIT9303	LL_IV	ECG	Glycosyl transferase, family 4		MIT9123	HL_II-LOW	EAG	Glucose-1-phosphate cytidylyltransferase
	1113	GC_00001921		MED4	10589	EAG	59919.PMM1204	Glucose-1-phosphate cytidylyltransferase		MIT9313	LL_IV	ECG	Glycosyl transferase, family 4		MIT9215	HL_II-MEDIUM	EAG	Glucose-1-phosphate cytidylyltransferase
	1110	GC_00001921		MIT9107	11412	EAG	395961.Cyan7425_5185	Glucose-1-phosphate cytidylyltransferase		AS9601	HL_II-HIGH	EAG	Inherit from COG: Hemolysin-type calcium-binding		MIT9303	LL_IV	EAG	Glucose-1-phosphate cytidylyltransferase
	1109	GC_00001921		MIT9116	13295	EAG	395961.Cyan7425_5185	Glucose-1-phosphate cytidylyltransferase		SB	HL_II-HIGH	EAG	Inherit from COG: Hemolysin-type calcium-binding		EQPAC1	HL_I	EAG	Glycosyl transferase, family 4
	1112	GC_00001921		MIT9123	15817	EAG	395961.Cyan7425_5185	Glucose-1-phosphate cytidylyltransferase		SB	HL_II-HIGH	EAG	Inherit from COG: Hemolysin-type calcium-binding		MED4	HL_I	EAG	Glycosyl transferase, family 4
	1108	GC_00001921		MIT9314	39080	EAG	533247.CRD_02110	Glucose-1-phosphate cytidylyltransferase		MIT9201	HL_II-MEDIUM	EAG	Inherit from COG: Hemolysin-type calcium-binding		MIT9515	HL_I	EAG	Glycosyl transferase, family 4
	1107	GC_00001921		MIT9515	45654	EAG	167542.P9515_07601	Glucose-1-phosphate cytidylyltransferase		NATL1A	LL_I	EAG	Inherit from COG: Hemolysin-type calcium-binding		AS9601	HL_II-HIGH	EAG	Glycosyl transferase, family 4
	11433	GC_00005525	Singletons	MIT9215	23888	EAG	717774.Marme_3344	Glucose-1-phosphate cytidylyltransferase		NATL1A	LL_I	EAG	Inherit from COG: Hemolysin-type calcium-binding		AS9601	HL_II-HIGH	EAG	Glycosyl transferase, family 4
	7409	GC_00006356	Singletons	MIT9303	28344	EAG	235909.GK3121	Glucose-1-phosphate cytidylyltransferase		NATL2A	LL_I	EAG	Inherit from COG: Hemolysin-type calcium-binding		MIT9301	HL_II-HIGH	EAG	Glycosyl transferase, family 4
	11959	GC_00006791	Singletons	MIT9301	25778	EAG	525897.Dbac_0365	Glucose-1-phosphate cytidylyltransferase		NATL2A	LL_I	EAG	Inherit from COG: Hemolysin-type calcium-binding		MIT9314	HL_II-HIGH	EAG	Glycosyl transferase, family 4
	59055	GC_00002951		MIT9302	27602	EAG	551115.Aazo_4066	secretion pathway protein		NATL2A	LL_I	EAG	Inherit from COG: Hemolysin-type calcium-binding		MIT9107	HL_II-LOW	EAG	Glycosyl transferase, family 4
	59054	GC_00002951		MIT9302	27614	EAG	167546.P9301_07011	secretion pathway protein		PAC1	LL_I	EAG	Inherit from COG: Hemolysin-type calcium-binding		MIT9116	HL_II-LOW	EAG	Glycosyl transferase, family 4
	59056	GC_00002951		MIT9311	31250	EAG	167546.P9301_07011	secretion pathway protein		EQPAC1	HL_I	EAG	K00612 carbamoyltransferase EC 2.1.3		MIT9123	HL_II-LOW	EAG	Glycosyl transferase, family 4
	59053	GC_00002951		MIT9312	34073	EAG	167546.P9301_07011	secretion pathway protein		EQPAC1	HL_I	EAG	K00612 carbamoyltransferase EC 2.1.3		MIT9202	HL_II-MEDIUM	EAG	Glycosyl transferase, family 4
	51818	GC_00003393		MIT9301	25105	EAG	167546.P9301_07011	secretion pathway protein		MED4	HL_I	EAG	K00612 carbamoyltransferase EC 2.1.3		MIT9302	HL_II-MEDIUM	EAG	Glycosyl transferase, family 4
	51819	GC_00003393		MIT9311	31844	EAG	167546.P9301_07011	secretion pathway protein		MED4	HL_I	EAG	K00612 carbamoyltransferase EC 2.1.3		MIT9311	HL_II-MEDIUM	EAG	Glycosyl transferase, family 4
	51817	GC_00003393		MIT9312	34113	EAG	167546.P9301_07011	secretion pathway protein		MIT9515	HL_I	EAG	K00612 carbamoyltransferase EC 2.1.3		MIT9312	HL_II-MEDIUM	EAG	Glycosyl transferase, family 4
	48627	GC_00005339	Singletons	MIT9302	28104	EAG	167546.P9301_07011	secretion pathway protein		MIT9314	HL_II-HIGH	EAG	K00612 carbamoyltransferase EC 2.1.3		MIT9321	HL_II-MEDIUM	EAG	Glycosyl transferase, family 4
	5609	GC_00006071	Singletons	MIT9313	35060	EAG	232348.SCB01_010100002080	secretion pathway protein		MIT9202	HL_II-MEDIUM	EAG	K00612 carbamoyltransferase EC 2.1.3		MIT9322	HL_II-MEDIUM	EAG	Glycosyl transferase, family 4
	35138	GC_00007197	Singletons	MIT9301	25108	EAG	167546.P9301_07011	secretion pathway protein		MIT9215	HL_II-MEDIUM	EAG	K00612 carbamoyltransferase EC 2.1.3		MIT9401	HL_II-MEDIUM	EAG	Glycosyl transferase, family 4
	21515	GC_00002899		MIT9107	11378	EAG	167555.NATL1_08561	Dtdp-4-dehydrorhamnose reductase		MIT9215	HL_II-MEDIUM	ECG	K00612 carbamoyltransferase EC 2.1.3		NATL1A	LL_I	EAG	Glycosyl transferase, family 4
	21514	GC_00002899		MIT9116	13261	EAG	167555.NATL1_08561	Dtdp-4-dehydrorhamnose reductase		MIT9302	HL_II-MEDIUM	ECG	K00612 carbamoyltransferase EC 2.1.3		AS9601	HL_II-HIGH	EAG	Inherit from COG: Hemolysin-type calcium-binding
	21516	GC_00002899		MIT9123	15851	EAG	167555.NATL1_08561	Dtdp-4-dehydrorhamnose reductase		MIT9311	HL_II-MEDIUM	EAG	K00612 carbamoyltransferase EC 2.1.3		SB	HL_II-HIGH	EAG	Inherit from COG: Hemolysin-type calcium-binding
	21513	GC_00002899		MIT9314	39113	EAG	167555.NATL1_08561	Dtdp-4-dehydrorhamnose reductase		MIT9312	HL_II-MEDIUM	EAG	K00612 carbamoyltransferase EC 2.1.3		SB	HL_II-HIGH	EAG	Inherit from COG: Hemolysin-type calcium-binding
	47663	GC_00003592		MIT9313	34884	EAG	74547.PMT0114	Dtdp-4-dehydrorhamnose reductase		MIT9303	LL_IV	EAG	K00612 carbamoyltransferase EC 2.1.3		MIT9201	HL_II-MEDIUM	EAG	Inherit from COG: Hemolysin-type calcium-binding
	47664	GC_00003592		NATL1A	47590	EAG	167555.NATL1_08561	Dtdp-4-dehydrorhamnose reductase		MIT9303	LL_IV	EAG	K00612 carbamoyltransferase EC 2.1.3		NATL1A	LL_I	EAG	Inherit from COG: Hemolysin-type calcium-binding
	3064	GC_00005624	Singletons	NATL2A	50705	EAG	316278.SynRCC307_0083	Dtdp-4-dehydrorhamnose reductase		EQPAC1	HL_I	EAG	Mannose-1-phosphate guanylyltransferase		NATL1A	LL_I	EAG	Inherit from COG: Hemolysin-type calcium-binding
	40092	GC_00005706	Singletons	MIT9302	27748	EAG	221359.RS9916_38272	Dtdp-4-dehydrorhamnose reductase		MED4	HL_I	EAG	Mannose-1-phosphate guanylyltransferase		NATL2A	LL_I	EAG	Inherit from COG: Hemolysin-type calcium-binding
	36584	GC_00006043	Singletons	NATL2A	50700	EAG	700598.Niako_6763	dtdp-4-dehydrorhamnose reductase		MIT9515	HL_I	ECG	Mannose-1-phosphate guanylyltransferase		NATL2A	LL_I	EAG	Inherit from COG: Hemolysin-type calcium-binding
	2610	GC_00006056	Singletons	PAC1	50958	EAG	167555.NATL1_08561	Dtdp-4-dehydrorhamnose reductase		AS9601	HL_II-HIGH	EAG	Mannose-1-phosphate guanylyltransferase		NATL2A	LL_I	EAG	Inherit from COG: Hemolysin-type calcium-binding
	5697	GC_00006559	Singletons	MIT9302	27785	EAG	207954.MED92_17102	dTDP-4-dehydrorhamnose reductase		MIT9301	HL_II-HIGH	EAG	Mannose-1-phosphate guanylyltransferase		PAC1	LL_I	EAG	Inherit from COG: Hemolysin-type calcium-binding
	48762	GC_00006795	Singletons	MIT9215	23896	EAG	93060.P9215_14521	Dtdp-4-dehydrorhamnose reductase		MIT9314	HL_II-HIGH	EAG	Mannose-1-phosphate guanylyltransferase		EQPAC1	HL_I	EAG	K00612 carbamoyltransferase EC 2.1.3
	55751	GC_00002936		MIT9107	11400	EAG	64471.sync_0301	Glycosyl transferase, family 4		SB	HL_II-HIGH	EAG	Mannose-1-phosphate guanylyltransferase		EQPAC1	HL_I	EAG	K00612 carbamoyltransferase EC 2.1.3
	55750	GC_00002936		MIT9116	13283	EAG	64471.sync_0301	Glycosyl transferase, family 4		MIT9107	HL_II-LOW	EAG	Mannose-1-phosphate guanylyltransferase		MED4	HL_I	EAG	K00612 carbamoyltransferase EC 2.1.3
	55752	GC_00002936		MIT9123	15829	EAG	64471.sync_0301	Glycosyl transferase, family 4		MIT9116	HL_II-LOW	EAG	Mannose-1-phosphate guanylyltransferase		MED4	HL_I	EAG	K00612 carbamoyltransferase EC 2.1.3
	55749	GC_00002936		MIT9314	39092	EAG	64471.sync_0301	Glycosyl transferase, family 4		MIT9123	HL_II-LOW	EAG	Mannose-1-phosphate guanylyltransferase		MIT9515	HL_I	EAG	K00612 carbamoyltransferase EC 2.1.3
	7163	GC_00003103		MIT9321	40990	EAG	584708.Apau_1794	Glycosyl transferase, family 4		GP2	HL_II-MEDIUM	EAG	Mannose-1-phosphate guanylyltransferase		MIT9314	HL_II-HIGH	EAG	K00612 carbamoyltransferase EC 2.1.3
	7162	GC_00003103		MIT9322	42202	EAG	584708.Apau_1794	Glycosyl transferase, family 4		MIT9201	HL_II-MEDIUM	EAG	Mannose-1-phosphate guanylyltransferase		MIT9202	HL_II-MEDIUM	EAG	K00612 carbamoyltransferase EC 2.1.3
	7164	GC_00003103		MIT9401	43170	EAG	584708.Apau_1794	Glycosyl transferase, family 4		MIT9202	HL_II-MEDIUM	EAG	Mannose-1-phosphate guanylyltransferase		MIT9215	HL_II-MEDIUM	EAG	K00612 carbamoyltransferase EC 2.1.3
	48396	GC_00004072		EQPAC1	4457	EAG	59919.PMM1227	Glycosyl transferase, family 4		MIT9215	HL_II-MEDIUM	EAG	Mannose-1-phosphate guanylyltransferase		MIT9311	HL_II-MEDIUM	EAG	K00612 carbamoyltransferase EC 2.1.3
	48395	GC_00004072		MED4	10612	EAG	59919.PMM1227	Glycosyl transferase, family 4		MIT9302	HL_II-MEDIUM	EAG	Mannose-1-phosphate guanylyltransferase		MIT9312	HL_II-MEDIUM	EAG	K00612 carbamoyltransferase EC 2.1.3
	6327	GC_00004114		MIT9311	31979	EAG	74546.PMT9312_1319	Glycosyl transferase, family 4		MIT9311	HL_II-MEDIUM	EAG	Mannose-1-phosphate guanylyltransferase		MIT9303	LL_IV	EAG	K00612 carbamoyltransferase EC 2.1.3
	6326	GC_00004114		MIT9312	34248	EAG	74546.PMT9312_1319	Glycosyl transferase, family 4		MIT9312	HL_II-MEDIUM	EAG	Mannose-1-phosphate guanylyltransferase		MIT9303	LL_IV	EAG	K00612 carbamoyltransferase EC 2.1.3
	56703	GC_00005015		AS9601	1352	EAG	146891.A9601_13961	Glycosyl transferase, family 4		MIT9321	HL_II-MEDIUM	EAG	Mannose-1-phosphate guanylyltransferase		EQPAC1	HL_I	EAG	Mannose-1-phosphate guanylyltransferase
	56704	GC_00005015		MIT9202	19092	EAG	146891.A9601_13961	Glycosyl transferase, family 4		MIT9322	HL_II-MEDIUM	EAG	Mannose-1-phosphate guanylyltransferase		MED4	HL_I	EAG	Mannose-1-phosphate guanylyltransferase
	18192	GC_00005958	Singletons	AS9601	1370	EAG	146891.A9601_14141	Glycosyl transferase, family 4		MIT9401	HL_II-MEDIUM	EAG	Mannose-1-phosphate guanylyltransferase		AS9601	HL_II-HIGH	EAG	Mannose-1-phosphate guanylyltransferase
	9215	GC_00006433	Singletons	MIT9515	46251	EAG	167542.P9515_13731	Glycosyl transferase, family 4		NATL1A	LL_I	ECG	Mannose-1-phosphate guanylyltransferase		MIT9301	HL_II-HIGH	EAG	Mannose-1-phosphate guanylyltransferase
	25127	GC_00006519	Singletons	MIT9302	27795	EAG	84588.SYNW0460	Glycosyl transferase, family 4		NATL2A	LL_I	ECG	Mannose-1-phosphate guanylyltransferase		MIT9314	HL_II-HIGH	EAG	Mannose-1-phosphate guanylyltransferase
	43531	GC_00006698	Singletons	NATL1A	47594	EAG	167555.NATL1_08601	Glycosyl transferase, family 4		PAC1	LL_I	ECG	Mannose-1-phosphate guanylyltransferase		SB	HL_II-HIGH	EAG	Mannose-1-phosphate guanylyltransferase
	24904	GC_00007376	Singletons	MIT9301	25801	EAG	146891.A9601_14141	Glycosyl transferase, family 4		CCMP1375	LL_II	NA	Mannose-1-phosphate guanylyltransferase		MIT9107	HL_II-LOW	EAG	Mannose-1-phosphate guanylyltransferase
	4025	GC_00002928		MIT9107	11380	EAG	93060.P9215_14251	sugar transferase		LG	LL_II	NA	Mannose-1-phosphate guanylyltransferase		MIT9116	HL_II-LOW	EAG	Mannose-1-phosphate guanylyltransferase
	4024	GC_00002928		MIT9116	13263	EAG	93060.P9215_14251	sugar transferase		SS2	LL_II	NA	Mannose-1-phosphate guanylyltransferase		MIT9123	HL_II-LOW	EAG	Mannose-1-phosphate guanylyltransferase
	4026	GC_00002928		MIT9123	15849	EAG	93060.P9215_14251	sugar transferase		SS35	LL_II	NA	Mannose-1-phosphate guanylyltransferase		GP2	HL_II-MEDIUM	EAG	Mannose-1-phosphate guanylyltransferase
	4023	GC_00002928		MIT9314	39111	EAG	93060.P9215_14251	sugar transferase		SS51	LL_II	NA	Mannose-1-phosphate guanylyltransferase		MIT9201	HL_II-MEDIUM	EAG	Mannose-1-phosphate guanylyltransferase
	30163	GC_00002929		MIT9201	17432	EAG	93060.P9215_14251	sugar transferase		MIT9211	LL_III	NA	Mannose-1-phosphate guanylyltransferase		MIT9202	HL_II-MEDIUM	EAG	Mannose-1-phosphate guanylyltransferase
	30166	GC_00002929		MIT9215	23869	EAG	93060.P9215_14251	sugar transferase		MIT9303	LL_IV	ECG	Mannose-1-phosphate guanylyltransferase		MIT9215	HL_II-MEDIUM	EAG	Mannose-1-phosphate guanylyltransferase
	30165	GC_00002929		MIT9215	23898	EAG	93060.P9215_14251	sugar transferase		MIT9313	LL_IV	ECG	Mannose-1-phosphate guanylyltransferase		MIT9302	HL_II-MEDIUM	EAG	Mannose-1-phosphate guanylyltransferase
	30164	GC_00002929		SB	54519	EAG	533240.CRC_03352	sugar transferase		EQPAC1	HL_I	EAG	Nucleotide sugar epimerase		MIT9311	HL_II-MEDIUM	EAG	Mannose-1-phosphate guanylyltransferase
	23257	GC_00003161		MIT9321	40973	EAG	470145.BACCOP_04319	sugar transferase		MED4	HL_I	EAG	Nucleotide sugar epimerase		MIT9312	HL_II-MEDIUM	EAG	Mannose-1-phosphate guanylyltransferase
	23256	GC_00003161		MIT9322	42185	EAG	470145.BACCOP_04319	sugar transferase		MIT9515	HL_I	EAG	Nucleotide sugar epimerase		MIT9321	HL_II-MEDIUM	EAG	Mannose-1-phosphate guanylyltransferase
	23258	GC_00003161		MIT9401	43153	EAG	470145.BACCOP_04319	sugar transferase		AS9601	HL_II-HIGH	EAG	Nucleotide sugar epimerase		MIT9322	HL_II-MEDIUM	EAG	Mannose-1-phosphate guanylyltransferase
	14035	GC_00003234		MIT9321	40994	EAG	180281.CPCC7001_2489	sugar transferase		MIT9301	HL_II-HIGH	EAG	Nucleotide sugar epimerase		MIT9401	HL_II-MEDIUM	EAG	Mannose-1-phosphate guanylyltransferase
	14034	GC_00003234		MIT9322	42206	EAG	180281.CPCC7001_2489	sugar transferase		MIT9314	HL_II-HIGH	EAG	Nucleotide sugar epimerase		EQPAC1	HL_I	EAG	Nucleotide sugar epimerase
	14036	GC_00003234		MIT9401	43174	EAG	180281.CPCC7001_2489	sugar transferase		SB	HL_II-HIGH	EAG	Nucleotide sugar epimerase		MED4	HL_I	EAG	Nucleotide sugar epimerase
	47788	GC_00005744	Singletons	MIT9515	46262	EAG	167542.P9515_13841	sugar transferase		MIT9107	HL_II-LOW	EAG	Nucleotide sugar epimerase		MIT9515	HL_I	EAG	Nucleotide sugar epimerase
	3580	GC_00006082	Singletons	GP2	6761	EAG	398767.Glov_1487	Sugar transferase		MIT9116	HL_II-LOW	EAG	Nucleotide sugar epimerase		AS9601	HL_II-HIGH	EAG	Nucleotide sugar epimerase
	38304	GC_00006773	Singletons	MIT9202	19133	EAG	273068.TTE0665	sugar transferase		MIT9123	HL_II-LOW	EAG	Nucleotide sugar epimerase		MIT9301	HL_II-HIGH	EAG	Nucleotide sugar epimerase
	56025	GC_00000033	HL+LL Core	AS9601	1353	EAG	146891.A9601_13971	Nucleotide sugar epimerase		GP2	HL_II-MEDIUM	EAG	Nucleotide sugar epimerase		MIT9314	HL_II-HIGH	EAG	Nucleotide sugar epimerase
	56041	GC_00000033	HL+LL Core	EQPAC1	4474	EAG	32051.SynWH7803_0245	Nucleotide sugar epimerase		MIT9201	HL_II-MEDIUM	EAG	Nucleotide sugar epimerase		SB	HL_II-HIGH	EAG	Nucleotide sugar epimerase
	56026	GC_00000033	HL+LL Core	GP2	6774	EAG	32051.SynWH7803_0245	Nucleotide sugar epimerase		MIT9202	HL_II-MEDIUM	EAG	Nucleotide sugar epimerase		MIT9107	HL_II-LOW	EAG	Nucleotide sugar epimerase
	56031	GC_00000033	HL+LL Core	MED4	10595	EAG	32051.SynWH7803_0245	Nucleotide sugar epimerase		MIT9215	HL_II-MEDIUM	EAG	Nucleotide sugar epimerase		MIT9116	HL_II-LOW	EAG	Nucleotide sugar epimerase
	56024	GC_00000033	HL+LL Core	MIT9107	11394	EAG	32051.SynWH7803_0245	Nucleotide sugar epimerase		MIT9215	HL_II-MEDIUM	EAG	Nucleotide sugar epimerase		MIT9123	HL_II-LOW	EAG	Nucleotide sugar epimerase
	56023	GC_00000033	HL+LL Core	MIT9116	13277	EAG	32051.SynWH7803_0245	Nucleotide sugar epimerase		MIT9215	HL_II-MEDIUM	EAG	Nucleotide sugar epimerase		GP2	HL_II-MEDIUM	EAG	Nucleotide sugar epimerase
	56027	GC_00000033	HL+LL Core	MIT9123	15835	EAG	32051.SynWH7803_0245	Nucleotide sugar epimerase		MIT9302	HL_II-MEDIUM	EAG	Nucleotide sugar epimerase		MIT9201	HL_II-MEDIUM	EAG	Nucleotide sugar epimerase
	56029	GC_00000033	HL+LL Core	MIT9201	17437	EAG	32051.SynWH7803_0245	Nucleotide sugar epimerase		MIT9311	HL_II-MEDIUM	EAG	Nucleotide sugar epimerase		MIT9202	HL_II-MEDIUM	EAG	Nucleotide sugar epimerase
	56036	GC_00000033	HL+LL Core	MIT9202	19100	EAG	32051.SynWH7803_0245	Nucleotide sugar epimerase		MIT9312	HL_II-MEDIUM	EAG	Nucleotide sugar epimerase		MIT9215	HL_II-MEDIUM	EAG	Nucleotide sugar epimerase
	56040	GC_00000033	HL+LL Core	MIT9215	23857	EAG	32051.SynWH7803_0245	Nucleotide sugar epimerase		MIT9321	HL_II-MEDIUM	EAG	Nucleotide sugar epimerase		MIT9215	HL_II-MEDIUM	EAG	Nucleotide sugar epimerase
	56039	GC_00000033	HL+LL Core	MIT9215	23858	EAG	180281.CPCC7001_708	Nucleotide sugar epimerase		MIT9322	HL_II-MEDIUM	EAG	Nucleotide sugar epimerase		MIT9215	HL_II-MEDIUM	EAG	Nucleotide sugar epimerase
	56038	GC_00000033	HL+LL Core	MIT9215	23914	EAG	32051.SynWH7803_0245	Nucleotide sugar epimerase		MIT9401	HL_II-MEDIUM	EAG	Nucleotide sugar epimerase		MIT9302	HL_II-MEDIUM	EAG	Nucleotide sugar epimerase
	56037	GC_00000033	HL+LL Core	MIT9301	25772	EAG	32051.SynWH7803_0245	Nucleotide sugar epimerase		NATL1A	LL_I	ECG	Nucleotide sugar epimerase		MIT9311	HL_II-MEDIUM	EAG	Nucleotide sugar epimerase
	56035	GC_00000033	HL+LL Core	MIT9302	27752	EAG	32051.SynWH7803_0245	Nucleotide sugar epimerase		NATL2A	LL_I	ECG	Nucleotide sugar epimerase		MIT9312	HL_II-MEDIUM	EAG	Nucleotide sugar epimerase
	56046	GC_00000033	HL+LL Core	MIT9311	31973	EAG	232348.SCB01_010100013880	Nucleotide sugar epimerase		PAC1	LL_I	ECG	Nucleotide sugar epimerase		MIT9321	HL_II-MEDIUM	EAG	Nucleotide sugar epimerase
	56030	GC_00000033	HL+LL Core	MIT9312	34242	EAG	232348.SCB01_010100013880	Nucleotide sugar epimerase		CCMP1375	LL_II	NA	Nucleotide sugar epimerase		MIT9322	HL_II-MEDIUM	EAG	Nucleotide sugar epimerase
	56021	GC_00000033	HL+LL Core	MIT9314	39098	EAG	32051.SynWH7803_0245	Nucleotide sugar epimerase		LG	LL_II	NA	Nucleotide sugar epimerase		MIT9401	HL_II-MEDIUM	EAG	Nucleotide sugar epimerase
	56028	GC_00000033	HL+LL Core	MIT9321	40979	EAG	313625.BL107_05524	Nucleotide sugar epimerase		SS2	LL_II	NA	Nucleotide sugar epimerase		EQPAC1	HL_I	EAG	O-Antigen polymerase
	56019	GC_00000033	HL+LL Core	MIT9322	42191	EAG	313625.BL107_05524	Nucleotide sugar epimerase		SS35	LL_II	NA	Nucleotide sugar epimerase		MED4	HL_I	EAG	O-Antigen polymerase
	56042	GC_00000033	HL+LL Core	MIT9401	43159	EAG	313625.BL107_05524	Nucleotide sugar epimerase		SS51	LL_II	NA	Nucleotide sugar epimerase		AS9601	HL_II-HIGH	EAG	O-Antigen polymerase
	56020	GC_00000033	HL+LL Core	MIT9515	46249	EAG	232348.SCB01_010100013880	Nucleotide sugar epimerase		MIT9211	LL_III	NA	Nucleotide sugar epimerase		MIT9301	HL_II-HIGH	EAG	O-Antigen polymerase
	56032	GC_00000033	HL+LL Core	SB	54523	EAG	32051.SynWH7803_0245	Nucleotide sugar epimerase		MIT9303	LL_IV	ECG	nucleotide sugar epimerase		MIT9314	HL_II-HIGH	EAG	O-Antigen polymerase
	45862	GC_00001637		MIT9107	11376	EAG	167542.P9515_14101	Catalyzes the formation of dTDP-glucose, from dTTP and glucose 1-phosphate, as well as its pyrophosphorolysis (By similarity)		MIT9313	LL_IV	ECG	nucleotide sugar epimerase		SB	HL_II-HIGH	EAG	O-Antigen polymerase
	45861	GC_00001637		MIT9116	13259	EAG	167542.P9515_14101	Catalyzes the formation of dTDP-glucose, from dTTP and glucose 1-phosphate, as well as its pyrophosphorolysis (By similarity)		EQPAC1	HL_I	EAG	O-Antigen polymerase		MIT9107	HL_II-LOW	EAG	O-Antigen polymerase
	45863	GC_00001637		MIT9123	15853	EAG	167542.P9515_14101	Catalyzes the formation of dTDP-glucose, from dTTP and glucose 1-phosphate, as well as its pyrophosphorolysis (By similarity)		MED4	HL_I	EAG	O-Antigen polymerase		MIT9116	HL_II-LOW	EAG	O-Antigen polymerase
	45866	GC_00001637		MIT9215	23885	EAG	232363.SCB02_010100003026	Catalyzes the formation of dTDP-glucose, from dTTP and glucose 1-phosphate, as well as its pyrophosphorolysis (By similarity)		AS9601	HL_II-HIGH	EAG	O-Antigen polymerase		MIT9123	HL_II-LOW	EAG	O-Antigen polymerase
	45865	GC_00001637		MIT9302	27746	EAG	701347.Entcl_1650	Catalyzes the formation of dTDP-glucose, from dTTP and glucose 1-phosphate, as well as its pyrophosphorolysis (By similarity)		MIT9301	HL_II-HIGH	EAG	O-Antigen polymerase		GP2	HL_II-MEDIUM	EAG	O-Antigen polymerase
	45860	GC_00001637		MIT9313	34882	EAG	74547.PMT0112	Catalyzes the formation of dTDP-glucose, from dTTP and glucose 1-phosphate, as well as its pyrophosphorolysis (By similarity)		MIT9314	HL_II-HIGH	EAG	O-Antigen polymerase		MIT9201	HL_II-MEDIUM	EAG	O-Antigen polymerase
	45859	GC_00001637		MIT9314	39115	EAG	167542.P9515_14101	Catalyzes the formation of dTDP-glucose, from dTTP and glucose 1-phosphate, as well as its pyrophosphorolysis (By similarity)		SB	HL_II-HIGH	EAG	O-Antigen polymerase		MIT9202	HL_II-MEDIUM	EAG	O-Antigen polymerase
	45864	GC_00001637		MIT9321	40998	EAG	680646.RMDY18_15730	Catalyzes the formation of dTDP-glucose, from dTTP and glucose 1-phosphate, as well as its pyrophosphorolysis (By similarity)		MIT9107	HL_II-LOW	EAG	O-Antigen polymerase		MIT9215	HL_II-MEDIUM	EAG	O-Antigen polymerase
	45857	GC_00001637		MIT9322	42210	EAG	680646.RMDY18_15730	Catalyzes the formation of dTDP-glucose, from dTTP and glucose 1-phosphate, as well as its pyrophosphorolysis (By similarity)		MIT9116	HL_II-LOW	EAG	O-Antigen polymerase		MIT9302	HL_II-MEDIUM	EAG	O-Antigen polymerase
	45867	GC_00001637		MIT9401	43178	EAG	680646.RMDY18_15730	Catalyzes the formation of dTDP-glucose, from dTTP and glucose 1-phosphate, as well as its pyrophosphorolysis (By similarity)		MIT9123	HL_II-LOW	EAG	O-Antigen polymerase		MIT9311	HL_II-MEDIUM	EAG	O-Antigen polymerase
	45858	GC_00001637		MIT9515	46287	EAG	167542.P9515_14101	Catalyzes the formation of dTDP-glucose, from dTTP and glucose 1-phosphate, as well as its pyrophosphorolysis (By similarity)		GP2	HL_II-MEDIUM	EAG	O-Antigen polymerase		MIT9312	HL_II-MEDIUM	EAG	O-Antigen polymerase
	45868	GC_00001637		NATL1A	48717	EAG	167555.NATL1_21091	Catalyzes the formation of dTDP-glucose, from dTTP and glucose 1-phosphate, as well as its pyrophosphorolysis (By similarity)		MIT9201	HL_II-MEDIUM	EAG	O-Antigen polymerase		MIT9321	HL_II-MEDIUM	EAG	O-Antigen polymerase
	45856	GC_00001637		NATL2A	50703	EAG	84588.SYNW0649	Catalyzes the formation of dTDP-glucose, from dTTP and glucose 1-phosphate, as well as its pyrophosphorolysis (By similarity)		MIT9202	HL_II-MEDIUM	EAG	O-Antigen polymerase		MIT9322	HL_II-MEDIUM	EAG	O-Antigen polymerase
	45855	GC_00001637		PAC1	50960	EAG	313625.BL107_15875	Catalyzes the formation of dTDP-glucose, from dTTP and glucose 1-phosphate, as well as its pyrophosphorolysis (By similarity)		MIT9215	HL_II-MEDIUM	EAG	O-Antigen polymerase		MIT9401	HL_II-MEDIUM	EAG	O-Antigen polymerase
	55300	GC_00002897		MIT9107	11382	EAG	391598.FBBAL38_02620	Polysaccharide Biosynthesis Protein		MIT9302	HL_II-MEDIUM	EAG	O-Antigen polymerase		AS9601	HL_II-HIGH	EAG	Polysaccharide biosynthesis protein
	55299	GC_00002897		MIT9116	13265	EAG	391598.FBBAL38_02620	Polysaccharide Biosynthesis Protein		MIT9311	HL_II-MEDIUM	EAG	O-Antigen polymerase		MIT9301	HL_II-HIGH	EAG	Polysaccharide biosynthesis protein
	55301	GC_00002897		MIT9123	15847	EAG	391598.FBBAL38_02620	Polysaccharide Biosynthesis Protein		MIT9312	HL_II-MEDIUM	EAG	O-Antigen polymerase		MIT9314	HL_II-HIGH	EAG	Polysaccharide Biosynthesis Protein
	55298	GC_00002897		MIT9314	39109	EAG	865938.Weevi_0959	Polysaccharide Biosynthesis Protein		MIT9321	HL_II-MEDIUM	EAG	O-Antigen polymerase		MIT9107	HL_II-LOW	EAG	Polysaccharide Biosynthesis Protein
	3355	GC_00003424		MIT9321	40987	EAG	84588.SYNW0461	Polysaccharide biosynthesis protein		MIT9322	HL_II-MEDIUM	EAG	O-Antigen polymerase		MIT9116	HL_II-LOW	EAG	Polysaccharide Biosynthesis Protein
	3354	GC_00003424		MIT9322	42199	EAG	84588.SYNW0461	Polysaccharide biosynthesis protein		MIT9401	HL_II-MEDIUM	EAG	O-Antigen polymerase		MIT9123	HL_II-LOW	EAG	Polysaccharide Biosynthesis Protein
	3356	GC_00003424		MIT9401	43167	EAG	84588.SYNW0461	Polysaccharide biosynthesis protein		NATL1A	LL_I	ECG	O-Antigen polymerase		GP2	HL_II-MEDIUM	EAG	polysaccharide biosynthesis protein
	10544	GC_00004214		MIT9311	31966	EAG	167539.Pro0679	Polysaccharide biosynthesis protein		NATL2A	LL_I	ECG	O-Antigen polymerase		GP2	HL_II-MEDIUM	EAG	Polysaccharide biosynthesis protein
	10543	GC_00004214		MIT9312	34235	EAG	167539.Pro0679	Polysaccharide biosynthesis protein		PAC1	LL_I	ECG	O-Antigen polymerase		MIT9202	HL_II-MEDIUM	EAG	Polysaccharide biosynthesis protein
	15755	GC_00004700		MIT9302	27786	EAG	472759.Nhal_0393	Polysaccharide biosynthesis protein		CCMP1375	LL_II	NA	O-Antigen polymerase		MIT9302	HL_II-MEDIUM	EAG	Polysaccharide biosynthesis protein
	52486	GC_00005665	Singletons	MIT9202	19104	EAG	84588.SYNW0461	Polysaccharide biosynthesis protein		LG	LL_II	NA	O-Antigen polymerase		MIT9311	HL_II-MEDIUM	EAG	Polysaccharide biosynthesis protein
	23416	GC_00005766	Singletons	AS9601	1369	EAG	146891.A9601_14131	Polysaccharide biosynthesis protein		SS2	LL_II	NA	O-Antigen polymerase		MIT9312	HL_II-MEDIUM	EAG	Polysaccharide biosynthesis protein
	40888	GC_00005899	Singletons	NATL1A	47593	EAG	167555.NATL1_08591	Polysaccharide biosynthesis protein		SS35	LL_II	NA	O-Antigen polymerase		MIT9321	HL_II-MEDIUM	EAG	Polysaccharide biosynthesis protein
	3487	GC_00006114	Singletons	NATL2A	50701	EAG	1027292.HMPREF9372_0973	Polysaccharide biosynthesis protein		SS51	LL_II	NA	O-Antigen polymerase		MIT9322	HL_II-MEDIUM	EAG	Polysaccharide biosynthesis protein
	47268	GC_00006201	Singletons	MIT9303	28328	EAG	189518.LA_1580	Polysaccharide biosynthesis protein		MIT9211	LL_III	NA	O-Antigen polymerase		MIT9401	HL_II-MEDIUM	EAG	Polysaccharide biosynthesis protein
	44821	GC_00006714	Singletons	GP2	6753	EAG	406818.XBJ1_4317	polysaccharide biosynthesis protein		MIT9303	LL_IV	ECG	O-Antigen polymerase		NATL1A	LL_I	EAG	Polysaccharide biosynthesis protein
	678	GC_00006940	Singletons	GP2	6765	EAG	221360.RS9917_04595	Polysaccharide biosynthesis protein		MIT9303	LL_IV	ECG	O-Antigen polymerase		NATL2A	LL_I	EAG	Polysaccharide biosynthesis protein
	17481	GC_00007100	Singletons	MIT9301	25802	EAG	167539.Pro0679	Polysaccharide biosynthesis protein		MIT9313	LL_IV	ECG	O-Antigen polymerase		MIT9303	LL_IV	EAG	Polysaccharide biosynthesis protein
	33755	GC_00000984		GP2	6751	EAG	167546.P9301_14241	udp-glucose 4-epimerase		MIT9313	LL_IV	ECG	O-Antigen polymerase		EQPAC1	HL_I	EAG	polysaccharide export protein
	33754	GC_00000984		MIT9107	11396	EAG	167539.Pro1314	udp-glucose 4-epimerase		MIT9515	HL_I	ECG	Polysaccharide biosynthesis protein		EQPAC1	HL_I	EAG	polysaccharide export protein
	33753	GC_00000984		MIT9116	13279	EAG	167539.Pro1314	udp-glucose 4-epimerase		AS9601	HL_II-HIGH	EAG	Polysaccharide biosynthesis protein		MED4	HL_I	EAG	polysaccharide export protein
	33756	GC_00000984		MIT9123	15833	EAG	167539.Pro1314	udp-glucose 4-epimerase		MIT9301	HL_II-HIGH	EAG	Polysaccharide biosynthesis protein		MED4	HL_I	EAG	polysaccharide export protein
	33762	GC_00000984		MIT9202	19097	EAG	93059.P9211_12831	udp-glucose 4-epimerase		MIT9314	HL_II-HIGH	EAG	Polysaccharide Biosynthesis Protein		AS9601	HL_II-HIGH	EAG	polysaccharide export protein
	33763	GC_00000984		MIT9301	25798	EAG	167546.P9301_14241	udp-glucose 4-epimerase		MIT9107	HL_II-LOW	EAG	Polysaccharide Biosynthesis Protein		AS9601	HL_II-HIGH	EAG	polysaccharide export protein
	33761	GC_00000984		MIT9302	27750	EAG	93059.P9211_12831	udp-glucose 4-epimerase		MIT9116	HL_II-LOW	EAG	Polysaccharide Biosynthesis Protein		MIT9314	HL_II-HIGH	EAG	polysaccharide export protein
	33767	GC_00000984		MIT9311	31977	EAG	167539.Pro1314	udp-glucose 4-epimerase		MIT9123	HL_II-LOW	EAG	Polysaccharide Biosynthesis Protein		SB	HL_II-HIGH	EAG	polysaccharide export protein
	33757	GC_00000984		MIT9312	34246	EAG	167539.Pro1314	udp-glucose 4-epimerase		GP2	HL_II-MEDIUM	EAG	polysaccharide biosynthesis protein		MIT9107	HL_II-LOW	EAG	polysaccharide export protein
	33751	GC_00000984		MIT9314	39096	EAG	167539.Pro1314	udp-glucose 4-epimerase		GP2	HL_II-MEDIUM	EAG	Polysaccharide biosynthesis protein		MIT9116	HL_II-LOW	EAG	polysaccharide export protein
	33766	GC_00000984		NATL1A	47587	EAG	167555.NATL1_08531	udp-glucose 4-epimerase		MIT9202	HL_II-MEDIUM	EAG	Polysaccharide biosynthesis protein		MIT9123	HL_II-LOW	EAG	polysaccharide export protein
	33750	GC_00000984		NATL2A	49604	EAG	167555.NATL1_08531	udp-glucose 4-epimerase		MIT9302	HL_II-MEDIUM	EAG	Polysaccharide biosynthesis protein		GP2	HL_II-MEDIUM	EAG	polysaccharide export protein
	33758	GC_00000984		SB	54522	EAG	93059.P9211_12831	udp-glucose 4-epimerase		MIT9302	HL_II-MEDIUM	ECG	Polysaccharide biosynthesis protein		MIT9201	HL_II-MEDIUM	EAG	polysaccharide export protein
	10785	GC_00002680		AS9601	1383	EAG	146891.A9601_14271	udp-glucose 4-epimerase		MIT9311	HL_II-MEDIUM	EAG	Polysaccharide biosynthesis protein		MIT9202	HL_II-MEDIUM	EAG	polysaccharide export protein
	10787	GC_00002680		MIT9201	17436	EAG	93059.P9211_12831	udp-glucose 4-epimerase		MIT9312	HL_II-MEDIUM	EAG	Polysaccharide biosynthesis protein		MIT9215	HL_II-MEDIUM	EAG	polysaccharide export protein
	10786	GC_00002680		MIT9321	40977	EAG	146891.A9601_14271	udp-glucose 4-epimerase		MIT9321	HL_II-MEDIUM	EAG	Polysaccharide biosynthesis protein		MIT9302	HL_II-MEDIUM	EAG	polysaccharide export protein
	10784	GC_00002680		MIT9322	42189	EAG	146891.A9601_14271	udp-glucose 4-epimerase		MIT9322	HL_II-MEDIUM	EAG	Polysaccharide biosynthesis protein		MIT9311	HL_II-MEDIUM	EAG	polysaccharide export protein
	10788	GC_00002680		MIT9401	43157	EAG	146891.A9601_14271	udp-glucose 4-epimerase		MIT9401	HL_II-MEDIUM	EAG	Polysaccharide biosynthesis protein		MIT9312	HL_II-MEDIUM	EAG	polysaccharide export protein
	13570	GC_00003219		MIT9107	11569	EAG	167542.P9515_18321	udp-glucose 4-epimerase		NATL1A	LL_I	EAG	Polysaccharide biosynthesis protein		MIT9321	HL_II-MEDIUM	EAG	polysaccharide export protein
	13569	GC_00003219		MIT9116	13331	EAG	167542.P9515_18321	udp-glucose 4-epimerase		NATL2A	LL_I	EAG	Polysaccharide biosynthesis protein		MIT9322	HL_II-MEDIUM	EAG	polysaccharide export protein
	13571	GC_00003219		MIT9123	15338	EAG	167542.P9515_18321	udp-glucose 4-epimerase		CCMP1375	LL_II	NA	Polysaccharide biosynthesis protein		MIT9401	HL_II-MEDIUM	EAG	polysaccharide export protein
	16881	GC_00003979		EQPAC1	4475	EAG	93059.P9211_12831	udp-glucose 4-epimerase		LG	LL_II	NA	Polysaccharide biosynthesis protein		NATL1A	LL_I	EAG	polysaccharide export protein
	16880	GC_00003979		MED4	10594	EAG	93059.P9211_12831	udp-glucose 4-epimerase		SS2	LL_II	NA	Polysaccharide biosynthesis protein		MIT9301	HL_II-HIGH	EAG	secretion pathway protein
	32354	GC_00006576	Singletons	MIT9215	23855	EAG	93060.P9215_14131	udp-glucose 4-epimerase		SS35	LL_II	NA	Polysaccharide biosynthesis protein		MIT9301	HL_II-HIGH	EAG	secretion pathway protein
	18834	GC_00006985	Singletons	MIT9301	25788	EAG	167546.P9301_14151	udp-glucose 4-epimerase		SS51	LL_II	NA	Polysaccharide biosynthesis protein		MIT9302	HL_II-MEDIUM	EAG	secretion pathway protein
	581	GC_00001879		EQPAC1	4431	EAG	59919.PMM1251	K00612 carbamoyltransferase EC 2.1.3		MIT9303	LL_IV	EAG	Polysaccharide biosynthesis protein		MIT9302	HL_II-MEDIUM	EAG	secretion pathway protein
	580	GC_00001879		EQPAC1	4437	EAG	59919.PMM1246	K00612 carbamoyltransferase EC 2.1.3		EQPAC1	HL_I	EAG	polysaccharide export protein		MIT9302	HL_II-MEDIUM	EAG	secretion pathway protein
	575	GC_00001879		MED4	10632	EAG	59919.PMM1246	K00612 carbamoyltransferase EC 2.1.3		EQPAC1	HL_I	EAG	polysaccharide export protein		MIT9311	HL_II-MEDIUM	EAG	secretion pathway protein
	576	GC_00001879		MED4	10637	EAG	59919.PMM1251	K00612 carbamoyltransferase EC 2.1.3		MED4	HL_I	EAG	polysaccharide export protein		MIT9311	HL_II-MEDIUM	EAG	secretion pathway protein
	577	GC_00001879		MIT9202	19129	EAG	74546.PMT9312_0315	K00612 carbamoyltransferase EC 2.1.3		MED4	HL_I	EAG	polysaccharide export protein		MIT9312	HL_II-MEDIUM	EAG	secretion pathway protein
	579	GC_00001879		MIT9215	22883	EAG	93060.P9215_04261	K00612 carbamoyltransferase EC 2.1.3		MIT9515	HL_I	ECG	polysaccharide export protein		MIT9312	HL_II-MEDIUM	EAG	secretion pathway protein
	582	GC_00001879		MIT9311	31725	EAG	74546.PMT9312_0315	K00612 carbamoyltransferase EC 2.1.3		AS9601	HL_II-HIGH	EAG	polysaccharide export protein		MIT9313	LL_IV	EAG	secretion pathway protein
	574	GC_00001879		MIT9312	33182	EAG	74546.PMT9312_0315	K00612 carbamoyltransferase EC 2.1.3		AS9601	HL_II-HIGH	EAG	polysaccharide export protein		AS9601	HL_II-HIGH	EAG	Secretion Protein
	573	GC_00001879		MIT9314	39005	EAG	93060.P9215_17981	K00612 carbamoyltransferase EC 2.1.3		MIT9314	HL_II-HIGH	EAG	polysaccharide export protein		SB	HL_II-HIGH	EAG	Secretion Protein
	572	GC_00001879		MIT9515	46576	EAG	167542.P9515_17081	K00612 carbamoyltransferase EC 2.1.3		SB	HL_II-HIGH	EAG	polysaccharide export protein		GP2	HL_II-MEDIUM	EAG	Secretion Protein
	32110	GC_00005863	Singletons	MIT9303	29665	EAG	553480.PAU_00482	K00612 carbamoyltransferase EC 2.1.3		MIT9107	HL_II-LOW	EAG	polysaccharide export protein		MIT9201	HL_II-MEDIUM	EAG	Secretion Protein
	11969	GC_00007172	Singletons	MIT9303	30046	EAG	189518.LA_1619	K00612 carbamoyltransferase EC 2.1.3		MIT9116	HL_II-LOW	EAG	polysaccharide export protein		MIT9302	HL_II-MEDIUM	EAG	Secretion Protein
	31709	GC_00002903		MIT9107	11405	EAG	314607.KB13_652	DegT DnrJ EryC1 StrS aminotransferase		MIT9123	HL_II-LOW	EAG	polysaccharide export protein		MIT9311	HL_II-MEDIUM	EAG	Secretion Protein
	31708	GC_00002903		MIT9116	13288	EAG	314607.KB13_652	DegT DnrJ EryC1 StrS aminotransferase		GP2	HL_II-MEDIUM	EAG	polysaccharide export protein		MIT9312	HL_II-MEDIUM	EAG	Secretion Protein
	31710	GC_00002903		MIT9123	15824	EAG	314607.KB13_652	DegT DnrJ EryC1 StrS aminotransferase		MIT9201	HL_II-MEDIUM	EAG	polysaccharide export protein		NATL1A	LL_I	EAG	Secretion Protein
	31707	GC_00002903		MIT9314	39087	EAG	314607.KB13_652	DegT DnrJ EryC1 StrS aminotransferase		MIT9202	HL_II-MEDIUM	EAG	polysaccharide export protein		NATL2A	LL_I	EAG	Secretion Protein
	31457	GC_00003187		MIT9321	40983	EAG	240016.VspiD_010100028195	DegT DnrJ EryC1 StrS aminotransferase		MIT9215	HL_II-MEDIUM	EAG	polysaccharide export protein		PAC1	LL_I	EAG	Secretion Protein
	31456	GC_00003187		MIT9322	42195	EAG	240016.VspiD_010100028195	DegT DnrJ EryC1 StrS aminotransferase		MIT9302	HL_II-MEDIUM	EAG	polysaccharide export protein		MIT9303	LL_IV	EAG	Secretion Protein
	31458	GC_00003187		MIT9401	43163	EAG	240016.VspiD_010100028195	DegT DnrJ EryC1 StrS aminotransferase		MIT9311	HL_II-MEDIUM	EAG	polysaccharide export protein		MIT9515	HL_I	EAG	sugar transferase
	57392	GC_00003885		MIT9215	23893	EAG	313625.BL107_06394	DegT DnrJ EryC1 StrS aminotransferase		MIT9312	HL_II-MEDIUM	EAG	polysaccharide export protein		MIT9314	HL_II-HIGH	EAG	sugar transferase
	57391	GC_00003885		MIT9303	28339	EAG	313625.BL107_06394	DegT DnrJ EryC1 StrS aminotransferase		MIT9321	HL_II-MEDIUM	EAG	polysaccharide export protein		SB	HL_II-HIGH	EAG	sugar transferase
	43849	GC_00004063		EQPAC1	4424	EAG	59919.PMM1258	DegT DnrJ EryC1 StrS aminotransferase		MIT9322	HL_II-MEDIUM	EAG	polysaccharide export protein		MIT9107	HL_II-LOW	EAG	sugar transferase
	43848	GC_00004063		MED4	10644	EAG	59919.PMM1258	DegT DnrJ EryC1 StrS aminotransferase		MIT9401	HL_II-MEDIUM	EAG	polysaccharide export protein		MIT9116	HL_II-LOW	EAG	sugar transferase
	11491	GC_00004218		EQPAC1	4423	EAG	59919.PMM1259	DegT DnrJ EryC1 StrS aminotransferase		NATL1A	LL_I	EAG	polysaccharide export protein		MIT9123	HL_II-LOW	EAG	sugar transferase
	11490	GC_00004218		MED4	10645	EAG	59919.PMM1259	DegT DnrJ EryC1 StrS aminotransferase		CCMP1375	LL_II	NA	polysaccharide export protein		GP2	HL_II-MEDIUM	EAG	Sugar transferase
	45501	GC_00005887	Singletons	MIT9301	25783	EAG	167546.P9301_14101	DegT DnrJ EryC1 StrS aminotransferase		LG	LL_II	NA	polysaccharide export protein		MIT9201	HL_II-MEDIUM	EAG	sugar transferase
	59620	GC_00006057	Singletons	MIT9515	46276	EAG	292414.TM1040_1483	DegT DnrJ EryC1 StrS aminotransferase		SS2	LL_II	NA	polysaccharide export protein		MIT9202	HL_II-MEDIUM	EAG	sugar transferase
	21813	GC_00006627	Singletons	MIT9515	46181	EAG	1148.SYNGTS_1475	DegT DnrJ EryC1 StrS aminotransferase		SS35	LL_II	NA	polysaccharide export protein		MIT9215	HL_II-MEDIUM	EAG	sugar transferase
	38401	GC_00007116	Singletons	GP2	6773	EAG	937774.TEQUI_1009	DegT DnrJ EryC1 StrS aminotransferase		SS51	LL_II	NA	polysaccharide export protein		MIT9215	HL_II-MEDIUM	EAG	sugar transferase
	58510	GC_00002854		GP2	6748	EAG	74547.PMT0076	Secretion Protein		MIT9301	HL_II-HIGH	EAG	secretion pathway protein		MIT9321	HL_II-MEDIUM	EAG	sugar transferase
	58508	GC_00002854		PAC1	50952	EAG	74547.PMT0076	Secretion Protein		MIT9301	HL_II-HIGH	EAG	secretion pathway protein		MIT9321	HL_II-MEDIUM	EAG	sugar transferase
	58511	GC_00002854		SB	54600	EAG	74547.PMT0076	Secretion Protein		MIT9302	HL_II-MEDIUM	EAG	secretion pathway protein		MIT9322	HL_II-MEDIUM	EAG	sugar transferase
	11910	GC_00003290		MIT9302	26562	EAG	316278.SynRCC307_0487	Secretion Protein		MIT9302	HL_II-MEDIUM	EAG	secretion pathway protein		MIT9322	HL_II-MEDIUM	EAG	sugar transferase
	11911	GC_00003290		MIT9311	31274	EAG	316278.SynRCC307_0487	Secretion Protein		MIT9302	HL_II-MEDIUM	EAG	secretion pathway protein		MIT9401	HL_II-MEDIUM	EAG	sugar transferase
	11909	GC_00003290		MIT9312	34097	EAG	316278.SynRCC307_0487	Secretion Protein		MIT9311	HL_II-MEDIUM	EAG	secretion pathway protein		MIT9401	HL_II-MEDIUM	EAG	sugar transferase
	15559	GC_00004465		NATL1A	48710	EAG	74547.PMT0076	Secretion Protein		MIT9311	HL_II-MEDIUM	EAG	secretion pathway protein		MIT9314	HL_II-HIGH	EAG	Tetratricopeptide tpr_2 repeat protein
	15558	GC_00004465		NATL2A	50691	EAG	74547.PMT0076	Secretion Protein		MIT9312	HL_II-MEDIUM	EAG	secretion pathway protein		GP2	HL_II-MEDIUM	EAG	Tetratricopeptide tpr_2 repeat protein
	13626	GC_00005592	Singletons	MIT9303	28360	EAG	313625.BL107_06209	Secretion Protein		MIT9312	HL_II-MEDIUM	EAG	secretion pathway protein		MIT9202	HL_II-MEDIUM	EAG	Tetratricopeptide tpr_2 repeat protein
	16655	GC_00005828	Singletons	MIT9201	18798	EAG	180281.CPCC7001_653	Secretion Protein		MIT9303	LL_IV	ECG	secretion pathway protein		MIT9215	HL_II-MEDIUM	EAG	Tetratricopeptide tpr_2 repeat protein
	35281	GC_00006271	Singletons	AS9601	1387	EAG	146891.A9601_14321	Secretion Protein		MIT9313	LL_IV	EAG	secretion pathway protein		MIT9311	HL_II-MEDIUM	EAG	Tetratricopeptide tpr_2 repeat protein
	32838	GC_00000044	HL+LL Core	AS9601	1346	EAG	146891.A9601_13901	Udp-glucose 6-dehydrogenase		AS9601	HL_II-HIGH	EAG	Secretion Protein		MIT9312	HL_II-MEDIUM	EAG	Tetratricopeptide tpr_2 repeat protein
	32853	GC_00000044	HL+LL Core	EQPAC1	4421	EAG	59919.PMM1261	Udp-glucose 6-dehydrogenase		SB	HL_II-HIGH	EAG	Secretion Protein		NATL1A	LL_I	EAG	Tetratricopeptide tpr_2 repeat protein
	32839	GC_00000044	HL+LL Core	GP2	6775	EAG	167539.Pro1312	Udp-glucose 6-dehydrogenase		GP2	HL_II-MEDIUM	EAG	Secretion Protein		NATL2A	LL_I	EAG	Tetratricopeptide tpr_2 repeat protein
	32844	GC_00000044	HL+LL Core	MED4	10647	EAG	59919.PMM1261	Udp-glucose 6-dehydrogenase		MIT9201	HL_II-MEDIUM	EAG	Secretion Protein		NATL2A	LL_I	EAG	Tetratricopeptide tpr_2 repeat protein
	32837	GC_00000044	HL+LL Core	MIT9107	11386	EAG	74546.PMT9312_1312	Udp-glucose 6-dehydrogenase		MIT9302	HL_II-MEDIUM	EAG	Secretion Protein		NATL2A	LL_I	EAG	Tetratricopeptide tpr_2 repeat protein
	32836	GC_00000044	HL+LL Core	MIT9116	13269	EAG	74546.PMT9312_1312	Udp-glucose 6-dehydrogenase		MIT9311	HL_II-MEDIUM	EAG	Secretion Protein		NATL2A	LL_I	EAG	Tetratricopeptide tpr_2 repeat protein
	32840	GC_00000044	HL+LL Core	MIT9123	15843	EAG	74546.PMT9312_1312	Udp-glucose 6-dehydrogenase		MIT9312	HL_II-MEDIUM	EAG	Secretion Protein		MIT9303	LL_IV	EAG	Tetratricopeptide tpr_2 repeat protein
	32842	GC_00000044	HL+LL Core	MIT9201	17435	EAG	74546.PMT9312_1312	Udp-glucose 6-dehydrogenase		NATL1A	LL_I	EAG	Secretion Protein		MIT9303	LL_IV	EAG	Tetratricopeptide tpr_2 repeat protein
	32850	GC_00000044	HL+LL Core	MIT9202	19079	EAG	146891.A9601_13901	Udp-glucose 6-dehydrogenase		NATL2A	LL_I	EAG	Secretion Protein		MIT9303	LL_IV	EAG	Tetratricopeptide tpr_2 repeat protein
	32849	GC_00000044	HL+LL Core	MIT9202	19137	EAG	167539.Pro1312	Udp-glucose 6-dehydrogenase		PAC1	LL_I	EAG	Secretion Protein		MIT9303	LL_IV	EAG	Tetratricopeptide tpr_2 repeat protein
	32852	GC_00000044	HL+LL Core	MIT9215	23853	EAG	93060.P9215_14111	Udp-glucose 6-dehydrogenase		MIT9303	LL_IV	ECG	Secretion Protein		MIT9303	LL_IV	EAG	Tetratricopeptide tpr_2 repeat protein
	32851	GC_00000044	HL+LL Core	MIT9301	25771	EAG	167546.P9301_13981	Udp-glucose 6-dehydrogenase		MIT9303	LL_IV	EAG	Secretion Protein		MIT9303	LL_IV	EAG	Tetratricopeptide tpr_2 repeat protein
	32848	GC_00000044	HL+LL Core	MIT9302	27751	EAG	93059.P9211_03421	Udp-glucose 6-dehydrogenase		MIT9313	LL_IV	ECG	Secretion Protein		MIT9303	LL_IV	EAG	Tetratricopeptide tpr_2 repeat protein
	32858	GC_00000044	HL+LL Core	MIT9311	31972	EAG	74546.PMT9312_1312	Udp-glucose 6-dehydrogenase		MIT9313	LL_IV	ECG	Secretion Protein		MIT9303	LL_IV	EAG	Tetratricopeptide tpr_2 repeat protein
	32843	GC_00000044	HL+LL Core	MIT9312	34241	EAG	74546.PMT9312_1312	Udp-glucose 6-dehydrogenase		MIT9515	HL_I	EAG	sugar transferase		MIT9313	LL_IV	EAG	Tetratricopeptide tpr_2 repeat protein
	32834	GC_00000044	HL+LL Core	MIT9314	39105	EAG	167539.Pro1312	Udp-glucose 6-dehydrogenase		MIT9314	HL_II-HIGH	EAG	sugar transferase		EQPAC1	HL_I	EAG	udp-glucose 4-epimerase
	32841	GC_00000044	HL+LL Core	MIT9321	40999	EAG	167539.Pro1312	Udp-glucose 6-dehydrogenase		SB	HL_II-HIGH	EAG	sugar transferase		MED4	HL_I	EAG	udp-glucose 4-epimerase
	32832	GC_00000044	HL+LL Core	MIT9322	42211	EAG	167539.Pro1312	Udp-glucose 6-dehydrogenase		MIT9107	HL_II-LOW	EAG	sugar transferase		AS9601	HL_II-HIGH	EAG	udp-glucose 4-epimerase
	32854	GC_00000044	HL+LL Core	MIT9401	43179	EAG	167539.Pro1312	Udp-glucose 6-dehydrogenase		MIT9116	HL_II-LOW	EAG	sugar transferase		MIT9301	HL_II-HIGH	EAG	udp-glucose 4-epimerase
	32845	GC_00000044	HL+LL Core	SB	54526	EAG	74546.PMT9312_1312	Udp-glucose 6-dehydrogenase		MIT9123	HL_II-LOW	EAG	sugar transferase		MIT9301	HL_II-HIGH	EAG	udp-glucose 4-epimerase
	8569	GC_00006776	Singletons	MIT9202	19078	EAG	167546.P9301_13981	Udp-glucose 6-dehydrogenase		GP2	HL_II-MEDIUM	EAG	Sugar transferase		MIT9314	HL_II-HIGH	EAG	udp-glucose 4-epimerase
	42010	GC_00000431	HL+LL Core	AS9601	1354	EAG	146891.A9601_13981	Mannose-1-phosphate guanylyltransferase		MIT9201	HL_II-MEDIUM	EAG	sugar transferase		SB	HL_II-HIGH	EAG	udp-glucose 4-epimerase
	42024	GC_00000431	HL+LL Core	EQPAC1	4488	EAG	59919.PMM1196	Mannose-1-phosphate guanylyltransferase		MIT9202	HL_II-MEDIUM	EAG	sugar transferase		MIT9107	HL_II-LOW	EAG	udp-glucose 4-epimerase
	42011	GC_00000431	HL+LL Core	GP2	6779	EAG	167555.NATL1_20571	Mannose-1-phosphate guanylyltransferase		MIT9215	HL_II-MEDIUM	EAG	sugar transferase		MIT9107	HL_II-LOW	EAG	udp-glucose 4-epimerase
	42016	GC_00000431	HL+LL Core	MED4	10581	EAG	59919.PMM1196	Mannose-1-phosphate guanylyltransferase		MIT9215	HL_II-MEDIUM	EAG	sugar transferase		MIT9116	HL_II-LOW	EAG	udp-glucose 4-epimerase
	42009	GC_00000431	HL+LL Core	MIT9107	11581	EAG	146891.A9601_13981	Mannose-1-phosphate guanylyltransferase		MIT9321	HL_II-MEDIUM	EAG	sugar transferase		MIT9116	HL_II-LOW	EAG	udp-glucose 4-epimerase
	42008	GC_00000431	HL+LL Core	MIT9116	13319	EAG	146891.A9601_13981	Mannose-1-phosphate guanylyltransferase		MIT9321	HL_II-MEDIUM	EAG	sugar transferase		MIT9123	HL_II-LOW	EAG	udp-glucose 4-epimerase
	42012	GC_00000431	HL+LL Core	MIT9123	15350	EAG	146891.A9601_13981	Mannose-1-phosphate guanylyltransferase		MIT9322	HL_II-MEDIUM	EAG	sugar transferase		MIT9123	HL_II-LOW	EAG	udp-glucose 4-epimerase
	42014	GC_00000431	HL+LL Core	MIT9201	17438	EAG	146891.A9601_13981	Mannose-1-phosphate guanylyltransferase		MIT9322	HL_II-MEDIUM	EAG	sugar transferase		GP2	HL_II-MEDIUM	EAG	udp-glucose 4-epimerase
	42021	GC_00000431	HL+LL Core	MIT9202	19095	EAG	93060.P9215_14171	Mannose-1-phosphate guanylyltransferase		MIT9401	HL_II-MEDIUM	EAG	sugar transferase		MIT9201	HL_II-MEDIUM	EAG	udp-glucose 4-epimerase
	42023	GC_00000431	HL+LL Core	MIT9215	23859	EAG	93060.P9215_14171	Mannose-1-phosphate guanylyltransferase		MIT9401	HL_II-MEDIUM	EAG	sugar transferase		MIT9202	HL_II-MEDIUM	EAG	udp-glucose 4-epimerase
	42022	GC_00000431	HL+LL Core	MIT9301	25807	EAG	146891.A9601_13981	Mannose-1-phosphate guanylyltransferase		MIT9303	LL_IV	ECG	sugar transferase		MIT9215	HL_II-MEDIUM	EAG	udp-glucose 4-epimerase
	42020	GC_00000431	HL+LL Core	MIT9302	27743	EAG	167539.Pro1765	Mannose-1-phosphate guanylyltransferase		MIT9313	LL_IV	ECG	sugar transferase		MIT9302	HL_II-MEDIUM	EAG	udp-glucose 4-epimerase
	42029	GC_00000431	HL+LL Core	MIT9311	31974	EAG	74546.PMT9312_1314	Mannose-1-phosphate guanylyltransferase		MIT9314	HL_II-HIGH	EAG	Tetratricopeptide tpr_2 repeat protein		MIT9311	HL_II-MEDIUM	EAG	udp-glucose 4-epimerase
	42015	GC_00000431	HL+LL Core	MIT9312	34243	EAG	74546.PMT9312_1314	Mannose-1-phosphate guanylyltransferase		GP2	HL_II-MEDIUM	EAG	Tetratricopeptide tpr_2 repeat protein		MIT9312	HL_II-MEDIUM	EAG	udp-glucose 4-epimerase
	42006	GC_00000431	HL+LL Core	MIT9314	39053	EAG	146891.A9601_13981	Mannose-1-phosphate guanylyltransferase		MIT9202	HL_II-MEDIUM	EAG	Tetratricopeptide tpr_2 repeat protein		MIT9321	HL_II-MEDIUM	EAG	udp-glucose 4-epimerase
	42013	GC_00000431	HL+LL Core	MIT9321	40978	EAG	74546.PMT9312_1314	Mannose-1-phosphate guanylyltransferase		MIT9215	HL_II-MEDIUM	EAG	Tetratricopeptide tpr_2 repeat protein		MIT9322	HL_II-MEDIUM	EAG	udp-glucose 4-epimerase
	42004	GC_00000431	HL+LL Core	MIT9322	42190	EAG	74546.PMT9312_1314	Mannose-1-phosphate guanylyltransferase		MIT9311	HL_II-MEDIUM	EAG	Tetratricopeptide tpr_2 repeat protein		MIT9401	HL_II-MEDIUM	EAG	udp-glucose 4-epimerase
	42025	GC_00000431	HL+LL Core	MIT9401	43158	EAG	74546.PMT9312_1314	Mannose-1-phosphate guanylyltransferase		MIT9312	HL_II-MEDIUM	EAG	Tetratricopeptide tpr_2 repeat protein		NATL1A	LL_I	EAG	udp-glucose 4-epimerase
	42017	GC_00000431	HL+LL Core	SB	54525	EAG	167539.Pro1765	Mannose-1-phosphate guanylyltransferase		NATL1A	LL_I	EAG	Tetratricopeptide tpr_2 repeat protein		NATL2A	LL_I	EAG	udp-glucose 4-epimerase
	35166	GC_00002970		MIT9107	11375	EAG	146891.A9601_13891	O-Antigen polymerase		NATL2A	LL_I	EAG	Tetratricopeptide tpr_2 repeat protein		EQPAC1	HL_I	EAG	Udp-glucose 6-dehydrogenase
	35165	GC_00002970		MIT9116	13258	EAG	146891.A9601_13891	O-Antigen polymerase		NATL2A	LL_I	EAG	Tetratricopeptide tpr_2 repeat protein		MED4	HL_I	EAG	Udp-glucose 6-dehydrogenase
	35167	GC_00002970		MIT9123	15854	EAG	146891.A9601_13891	O-Antigen polymerase		NATL2A	LL_I	ECG	Tetratricopeptide tpr_2 repeat protein		AS9601	HL_II-HIGH	EAG	Udp-glucose 6-dehydrogenase
	35164	GC_00002970		MIT9314	39116	EAG	146891.A9601_13891	O-Antigen polymerase		NATL2A	LL_I	EAG	Tetratricopeptide tpr_2 repeat protein		MIT9301	HL_II-HIGH	EAG	Udp-glucose 6-dehydrogenase
	53810	GC_00003263		MIT9321	41000	EAG	146891.A9601_13891	O-Antigen polymerase		NATL2A	LL_I	EAG	Tetratricopeptide tpr_2 repeat protein		MIT9314	HL_II-HIGH	EAG	Udp-glucose 6-dehydrogenase
	53809	GC_00003263		MIT9322	42212	EAG	146891.A9601_13891	O-Antigen polymerase		MIT9303	LL_IV	EAG	Tetratricopeptide tpr_2 repeat protein		SB	HL_II-HIGH	EAG	Udp-glucose 6-dehydrogenase
	53811	GC_00003263		MIT9401	43180	EAG	146891.A9601_13891	O-Antigen polymerase		MIT9303	LL_IV	EAG	Tetratricopeptide tpr_2 repeat protein		MIT9107	HL_II-LOW	EAG	Udp-glucose 6-dehydrogenase
	50450	GC_00004026		MIT9311	31957	EAG	146891.A9601_13891	O-Antigen polymerase		MIT9303	LL_IV	EAG	Tetratricopeptide tpr_2 repeat protein		MIT9116	HL_II-LOW	EAG	Udp-glucose 6-dehydrogenase
	50449	GC_00004026		MIT9312	34226	EAG	146891.A9601_13891	O-Antigen polymerase		MIT9303	LL_IV	EAG	Tetratricopeptide tpr_2 repeat protein		MIT9123	HL_II-LOW	EAG	Udp-glucose 6-dehydrogenase
	28728	GC_00004273		EQPAC1	4487	EAG	146891.A9601_13891	O-Antigen polymerase		MIT9303	LL_IV	EAG	Tetratricopeptide tpr_2 repeat protein		GP2	HL_II-MEDIUM	EAG	Udp-glucose 6-dehydrogenase
	28727	GC_00004273		MED4	10582	EAG	146891.A9601_13891	O-Antigen polymerase		MIT9303	LL_IV	EAG	Tetratricopeptide tpr_2 repeat protein		MIT9201	HL_II-MEDIUM	EAG	Udp-glucose 6-dehydrogenase
	34746	GC_00005537	Singletons	MIT9302	27731	EAG	146891.A9601_13891	O-Antigen polymerase		MIT9303	LL_IV	EAG	Tetratricopeptide tpr_2 repeat protein		MIT9202	HL_II-MEDIUM	EAG	Udp-glucose 6-dehydrogenase
	32979	GC_00005817	Singletons	MIT9301	25770	EAG	146891.A9601_13891	O-Antigen polymerase		MIT9303	LL_IV	EAG	Tetratricopeptide tpr_2 repeat protein		MIT9202	HL_II-MEDIUM	EAG	Udp-glucose 6-dehydrogenase
	44188	GC_00006177	Singletons	SB	54533	EAG	93059.P9211_18371	O-Antigen polymerase		MIT9313	LL_IV	EAG	Tetratricopeptide tpr_2 repeat protein		MIT9202	HL_II-MEDIUM	EAG	Udp-glucose 6-dehydrogenase
	10635	GC_00006280	Singletons	MIT9202	19077	EAG	146891.A9601_13891	O-Antigen polymerase		EQPAC1	HL_I	EAG	udp-glucose 4-epimerase		MIT9215	HL_II-MEDIUM	EAG	Udp-glucose 6-dehydrogenase
	40231	GC_00006554	Singletons	MIT9215	23852	EAG	93059.P9211_18371	O-Antigen polymerase		MED4	HL_I	EAG	udp-glucose 4-epimerase		MIT9302	HL_II-MEDIUM	EAG	Udp-glucose 6-dehydrogenase
	1394	GC_00006618	Singletons	GP2	6776	EAG	167539.Pro1869	O-Antigen polymerase		MIT9515	HL_I	ECG	udp-glucose 4-epimerase		MIT9311	HL_II-MEDIUM	EAG	Udp-glucose 6-dehydrogenase
	12390	GC_00006650	Singletons	AS9601	1345	EAG	146891.A9601_13891	O-Antigen polymerase		AS9601	HL_II-HIGH	EAG	udp-glucose 4-epimerase		MIT9312	HL_II-MEDIUM	EAG	Udp-glucose 6-dehydrogenase
	571	GC_00007225	Singletons	MIT9201	17445	EAG	146891.A9601_13891	O-Antigen polymerase		MIT9301	HL_II-HIGH	EAG	udp-glucose 4-epimerase		MIT9321	HL_II-MEDIUM	EAG	Udp-glucose 6-dehydrogenase
	20172	GC_00002768		CCMP1375	3151	NA	84588.SYNW0419	Chain length determinant protein		MIT9301	HL_II-HIGH	EAG	udp-glucose 4-epimerase		MIT9322	HL_II-MEDIUM	EAG	Udp-glucose 6-dehydrogenase
	20169	GC_00002768		LG	7504	NA	84588.SYNW0419	Chain length determinant protein		MIT9314	HL_II-HIGH	EAG	udp-glucose 4-epimerase		MIT9401	HL_II-MEDIUM	EAG	Udp-glucose 6-dehydrogenase
	20168	GC_00002768		SS2	55022	NA	84588.SYNW0419	Chain length determinant protein		SB	HL_II-HIGH	EAG	udp-glucose 4-epimerase
	20171	GC_00002768		SS35	56677	NA	84588.SYNW0419	Chain length determinant protein		MIT9107	HL_II-LOW	EAG	udp-glucose 4-epimerase
	20170	GC_00002768		SS51	58908	NA	84588.SYNW0419	Chain length determinant protein		MIT9107	HL_II-LOW	EAG	udp-glucose 4-epimerase
	54203	GC_00002457		CCMP1375	3139	NA	167539.Pro1318	d,d-heptose 1,7-bisphosphate phosphatase		MIT9116	HL_II-LOW	EAG	udp-glucose 4-epimerase
	54200	GC_00002457		LG	7492	NA	167539.Pro1318	d,d-heptose 1,7-bisphosphate phosphatase		MIT9116	HL_II-LOW	EAG	udp-glucose 4-epimerase
	54199	GC_00002457		SS2	55034	NA	167539.Pro1318	d,d-heptose 1,7-bisphosphate phosphatase		MIT9123	HL_II-LOW	EAG	udp-glucose 4-epimerase
	54202	GC_00002457		SS35	56665	NA	167539.Pro1318	d,d-heptose 1,7-bisphosphate phosphatase		MIT9123	HL_II-LOW	EAG	udp-glucose 4-epimerase
	54201	GC_00002457		SS51	58896	NA	167539.Pro1318	d,d-heptose 1,7-bisphosphate phosphatase		GP2	HL_II-MEDIUM	EAG	udp-glucose 4-epimerase
	24153	GC_00005538	Singletons	MIT9211	21905	NA	326297.Sama_2336	Cytidylyltransferase		MIT9201	HL_II-MEDIUM	EAG	udp-glucose 4-epimerase
	20624	GC_00000876		CCMP1375	1930	NA	167539.Pro0063	Gdp-mannose 4,6-dehydratase		MIT9202	HL_II-MEDIUM	EAG	udp-glucose 4-epimerase
	20614	GC_00000876		LG	8253	NA	167539.Pro0063	Gdp-mannose 4,6-dehydratase		MIT9215	HL_II-MEDIUM	EAG	udp-glucose 4-epimerase
	20599	GC_00000876		SS2	54864	NA	167539.Pro0063	Gdp-mannose 4,6-dehydratase		MIT9302	HL_II-MEDIUM	EAG	udp-glucose 4-epimerase
	20621	GC_00000876		SS35	57866	NA	167539.Pro0063	Gdp-mannose 4,6-dehydratase		MIT9311	HL_II-MEDIUM	EAG	udp-glucose 4-epimerase
	20615	GC_00000876		SS51	59136	NA	167539.Pro0063	Gdp-mannose 4,6-dehydratase		MIT9312	HL_II-MEDIUM	EAG	udp-glucose 4-epimerase
	57607	GC_00002715		CCMP1375	3137	NA	84588.SYNW0420	polysaccharide export protein		MIT9321	HL_II-MEDIUM	EAG	udp-glucose 4-epimerase
	57604	GC_00002715		LG	7490	NA	84588.SYNW0420	polysaccharide export protein		MIT9322	HL_II-MEDIUM	EAG	udp-glucose 4-epimerase
	57603	GC_00002715		SS2	55036	NA	84588.SYNW0420	polysaccharide export protein		MIT9401	HL_II-MEDIUM	EAG	udp-glucose 4-epimerase
	57606	GC_00002715		SS35	56663	NA	84588.SYNW0420	polysaccharide export protein		NATL1A	LL_I	EAG	udp-glucose 4-epimerase
	57605	GC_00002715		SS51	58894	NA	84588.SYNW0420	polysaccharide export protein		NATL2A	LL_I	EAG	udp-glucose 4-epimerase
	56340	GC_00002417		CCMP1375	1925	NA	167539.Pro0058	asparagine synthetase		PAC1	LL_I	ECG	udp-glucose 4-epimerase
	56337	GC_00002417		LG	8258	NA	167539.Pro0058	asparagine synthetase		CCMP1375	LL_II	NA	udp-glucose 4-epimerase
	56336	GC_00002417		SS2	54859	NA	167539.Pro0058	asparagine synthetase		LG	LL_II	NA	udp-glucose 4-epimerase
	56339	GC_00002417		SS35	57861	NA	167539.Pro0058	asparagine synthetase		SS2	LL_II	NA	udp-glucose 4-epimerase
	56338	GC_00002417		SS51	59141	NA	167539.Pro0058	asparagine synthetase		SS35	LL_II	NA	udp-glucose 4-epimerase
	1115	GC_00001921		MIT9211	21953	NA	93059.P9211_12931	Glucose-1-phosphate cytidylyltransferase		SS51	LL_II	NA	udp-glucose 4-epimerase
	56047	GC_00000033	HL+LL Core	CCMP1375	3136	NA	32051.SynWH7803_0245	Nucleotide sugar epimerase		MIT9211	LL_III	NA	udp-glucose 4-epimerase
	56033	GC_00000033	HL+LL Core	LG	7489	NA	32051.SynWH7803_0245	Nucleotide sugar epimerase		MIT9303	LL_IV	ECG	udp-glucose 4-epimerase
	56043	GC_00000033	HL+LL Core	MIT9211	21944	NA	32051.SynWH7803_0245	Nucleotide sugar epimerase		MIT9313	LL_IV	ECG	udp-glucose 4-epimerase
	56015	GC_00000033	HL+LL Core	SS2	55037	NA	32051.SynWH7803_0245	Nucleotide sugar epimerase		EQPAC1	HL_I	EAG	Udp-glucose 6-dehydrogenase
	56044	GC_00000033	HL+LL Core	SS35	56662	NA	32051.SynWH7803_0245	Nucleotide sugar epimerase		MED4	HL_I	EAG	Udp-glucose 6-dehydrogenase
	56034	GC_00000033	HL+LL Core	SS51	58893	NA	32051.SynWH7803_0245	Nucleotide sugar epimerase		MIT9515	HL_I	ECG	Udp-glucose 6-dehydrogenase
	37417	GC_00002677		CCMP1375	2511	NA	167539.Pro0679	Polysaccharide biosynthesis protein		AS9601	HL_II-HIGH	EAG	Udp-glucose 6-dehydrogenase
	37414	GC_00002677		LG	7415	NA	167539.Pro0679	Polysaccharide biosynthesis protein		MIT9301	HL_II-HIGH	EAG	Udp-glucose 6-dehydrogenase
	37413	GC_00002677		SS2	54789	NA	167539.Pro0679	Polysaccharide biosynthesis protein		MIT9314	HL_II-HIGH	EAG	Udp-glucose 6-dehydrogenase
	37416	GC_00002677		SS35	56842	NA	167539.Pro0679	Polysaccharide biosynthesis protein		SB	HL_II-HIGH	EAG	Udp-glucose 6-dehydrogenase
	37415	GC_00002677		SS51	58423	NA	167539.Pro0679	Polysaccharide biosynthesis protein		MIT9107	HL_II-LOW	EAG	Udp-glucose 6-dehydrogenase
	33768	GC_00000984		CCMP1375	3135	NA	167539.Pro1314	udp-glucose 4-epimerase		MIT9116	HL_II-LOW	EAG	Udp-glucose 6-dehydrogenase
	33759	GC_00000984		LG	7488	NA	167539.Pro1314	udp-glucose 4-epimerase		MIT9123	HL_II-LOW	EAG	Udp-glucose 6-dehydrogenase
	33764	GC_00000984		MIT9211	21943	NA	93059.P9211_12831	udp-glucose 4-epimerase		GP2	HL_II-MEDIUM	EAG	Udp-glucose 6-dehydrogenase
	33747	GC_00000984		SS2	55038	NA	167539.Pro1314	udp-glucose 4-epimerase		MIT9201	HL_II-MEDIUM	EAG	Udp-glucose 6-dehydrogenase
	33765	GC_00000984		SS35	56661	NA	167539.Pro1314	udp-glucose 4-epimerase		MIT9202	HL_II-MEDIUM	EAG	Udp-glucose 6-dehydrogenase
	33760	GC_00000984		SS51	58892	NA	167539.Pro1314	udp-glucose 4-epimerase		MIT9202	HL_II-MEDIUM	EAG	Udp-glucose 6-dehydrogenase
	57393	GC_00003885		MIT9211	21904	NA	93059.P9211_12411	DegT DnrJ EryC1 StrS aminotransferase		MIT9202	HL_II-MEDIUM	EAG	Udp-glucose 6-dehydrogenase
	32859	GC_00000044	HL+LL Core	CCMP1375	3133	NA	167539.Pro1312	Udp-glucose 6-dehydrogenase		MIT9215	HL_II-MEDIUM	EAG	Udp-glucose 6-dehydrogenase
	32846	GC_00000044	HL+LL Core	LG	7486	NA	167539.Pro1312	Udp-glucose 6-dehydrogenase		MIT9302	HL_II-MEDIUM	EAG	Udp-glucose 6-dehydrogenase
	32855	GC_00000044	HL+LL Core	MIT9211	21062	NA	93059.P9211_03421	Udp-glucose 6-dehydrogenase		MIT9311	HL_II-MEDIUM	EAG	Udp-glucose 6-dehydrogenase
	32828	GC_00000044	HL+LL Core	SS2	55040	NA	167539.Pro1312	Udp-glucose 6-dehydrogenase		MIT9312	HL_II-MEDIUM	EAG	Udp-glucose 6-dehydrogenase
	32856	GC_00000044	HL+LL Core	SS35	56659	NA	167539.Pro1312	Udp-glucose 6-dehydrogenase		MIT9321	HL_II-MEDIUM	EAG	Udp-glucose 6-dehydrogenase
	32847	GC_00000044	HL+LL Core	SS51	58890	NA	167539.Pro1312	Udp-glucose 6-dehydrogenase		MIT9322	HL_II-MEDIUM	EAG	Udp-glucose 6-dehydrogenase
	42030	GC_00000431	HL+LL Core	CCMP1375	3576	NA	167539.Pro1765	Mannose-1-phosphate guanylyltransferase		MIT9401	HL_II-MEDIUM	EAG	Udp-glucose 6-dehydrogenase
	42018	GC_00000431	HL+LL Core	LG	8922	NA	167539.Pro1765	Mannose-1-phosphate guanylyltransferase		NATL1A	LL_I	ECG	Udp-glucose 6-dehydrogenase
	42026	GC_00000431	HL+LL Core	MIT9211	22357	NA	93059.P9211_17301	Mannose-1-phosphate guanylyltransferase		NATL2A	LL_I	ECG	Udp-glucose 6-dehydrogenase
	42000	GC_00000431	HL+LL Core	SS2	55444	NA	167539.Pro1765	Mannose-1-phosphate guanylyltransferase		PAC1	LL_I	ECG	Udp-glucose 6-dehydrogenase
	42027	GC_00000431	HL+LL Core	SS35	57033	NA	167539.Pro1765	Mannose-1-phosphate guanylyltransferase		CCMP1375	LL_II	NA	Udp-glucose 6-dehydrogenase
	42019	GC_00000431	HL+LL Core	SS51	60110	NA	167539.Pro1765	Mannose-1-phosphate guanylyltransferase		LG	LL_II	NA	Udp-glucose 6-dehydrogenase
	3771	GC_00001851	LL Core	CCMP1375	3679	NA	167539.Pro1869	O-Antigen polymerase		SS2	LL_II	NA	Udp-glucose 6-dehydrogenase
	3766	GC_00001851	LL Core	LG	8820	NA	167539.Pro1869	O-Antigen polymerase		SS35	LL_II	NA	Udp-glucose 6-dehydrogenase
	3768	GC_00001851	LL Core	MIT9211	22460	NA	93059.P9211_18371	O-Antigen polymerase		SS51	LL_II	NA	Udp-glucose 6-dehydrogenase
	3761	GC_00001851	LL Core	SS2	55826	NA	167539.Pro1869	O-Antigen polymerase		MIT9211	LL_III	NA	Udp-glucose 6-dehydrogenase
	3769	GC_00001851	LL Core	SS35	56929	NA	167539.Pro1869	O-Antigen polymerase		MIT9303	LL_IV	ECG	Udp-glucose 6-dehydrogenase
	3767	GC_00001851	LL Core	SS51	60212	NA	167539.Pro1869	O-Antigen polymerase		MIT9313	LL_IV	ECG	Udp-glucose 6-dehydrogenase

## Sheet: Linkage to clades
					Percentage of Environmental Accessory Genes (EAGs)
	EGGNOG_BACT_ACC	General category	Number of genes	Pan characteristic	HL_I	HL_II-HIGH	HL_II-LOW	HL_II-MEDIUM	LL_I	LL_IV			EGGNOG_BACT_ACC	Percent EAGs	Percent ECGs	Number of genes
	Asparagine synthetase	Amino acid synthesis	12	Other	NA	0	NA	100	100	NA			Chain length determinant protein	100	0	15
	Chain length determinant protein	Lipopolysaccharide biosynthesis	15	Other	NA	100	100	100	100	NA			Cytidylyltransferase	100	0	14
	Cytidylyltransferase	Linked to membrane biogenesis	14	Other	NA	100	NA	100	100	100			d,d-heptose 1,7-bisphosphate phosphatase	100	0	10
	d,d-heptose 1,7-bisphosphate phosphatase	Sugar metabolism	10	Other	100	100	100	100	NA	100			dTDP-glucose 4-6-dehydratase	100	0	15
	DegT DnrJ EryC1 StrS aminotransferase	Various molecular functions	21	Other	100	100	100	62.5	NA	50			dtdp-glucose 4,6-dehydratase	100	0	4
	Dtdp-4-dehydrorhamnose 3,5-epimerase	Sugar metabolism	14	Other	100	100	100	100	100	50			Hemolysin-type calcium-binding	100	0	10
	Dtdp-4-dehydrorhamnose reductase	Sugar metabolism	13	Other	NA	100	100	100	100	50			Gdp-mannose 4,6-dehydratase	96.2963	3.7037	27
	dTDP-glucose 4-6-dehydratase	Sugar metabolism	19	Other	100	100	100	100	100	100			polysaccharide export protein	95.6522	4.34783	23
	dTDP-glucose formation	Sugar metabolism	16	Other	100	100	100	100	100	33.3333			Tetratricopeptide tpr_2 repeat protein	95.2381	4.7619	21
	Gdp-mannose 4,6-dehydratase	Sugar metabolism	27	Other	75	100	100	100	100	NA			Dtdp-4-dehydrorhamnose 3,5-epimerase	92.8571	7.14286	14
	Glucose-1-phosphate cytidylyltransferase	Sugar metabolism	12	Other	100	100	100	100	NA	50			Dtdp-4-dehydrorhamnose reductase	92.3077	7.69231	13
	Glycosyl transferase, family 4	Biosynthesis of cell wall peptidoglycan	20	Other	100	100	100	100	100	0			asparagine synthetase	91.6667	8.33333	12
	Hemolysin-type calcium-binding	Calcium ion binding	10	Other	NA	100	NA	100	100	NA			Glucose-1-phosphate cytidylyltransferase	91.6667	8.33333	12
	K00612 carbamoyltransferase EC 2.1.3	Synthesis of urea	14	Other	100	100	NA	66.6667	NA	100			secretion pathway protein	90.9091	9.09091	11
	Mannose-1-phosphate guanylyltransferase	Sugar metabolism	25	HL+LL Core	66.6667	100	100	100	0	0			Glycosyl transferase, family 4	90	10	20
	Nucleotide sugar epimerase	Sugar metabolism	27	HL+LL Core	100	100	100	100	0	0			Polysaccharide biosynthesis protein	90	10	20
	O-Antigen polymerase	Lipopolysaccharide biosynthesis	26	Other	100	100	100	100	0	0			sugar transferase	89.4737	10.5263	19
	Polysaccharide biosynthesis protein	Sugar metabolism	20	Other	0	100	100	90	100	100			dTDP-glucose formation	87.5	12.5	16
	polysaccharide export protein	Sugar transportation	23	Other	80	100	100	100	100	NA			udp-glucose 4-epimerase	86.2069	13.7931	29
	secretion pathway protein	Secretion	11	Other	NA	100	NA	100	NA	50			K00612 carbamoyltransferase EC 2.1.3	85.7143	14.2857	14
	Secretion Protein	Secretion	14	Other	NA	100	NA	100	100	25			Nucleotide sugar epimerase	81.4815	18.5185	27
	sugar transferase	Biosynthesis pathways	19	Other	100	100	100	100	NA	0			Udp-glucose 6-dehydrogenase	81.4815	18.5185	27
	Tetratricopeptide tpr_2 repeat protein	Protein structure	21	Other	NA	100	NA	100	83.3333	100			DegT DnrJ EryC1 StrS aminotransferase	80.9524	19.0476	21
	udp-glucose 4-epimerase	Sugar metabolism	29	Other	66.6667	100	100	100	66.6667	0			Secretion Protein	78.5714	21.4286	14
	Udp-glucose 6-dehydrogenase	Sugar metabolism	27	HL+LL Core	66.6667	100	100	100	0	0			Mannose-1-phosphate guanylyltransferase	76	24	25
													O-Antigen polymerase	73.0769	26.9231	26
	Rule 1: Total EAG percentage >70%		459
	Rule 2: involves at least 10 genes
	NA: functions not detected in genomes from this clade
